# Supplementary material for: On the limitations in assessing stability of oxygen evolution catalysts using aqueous model electrochemical cells
Source: Nat Commun. 2021 Apr 13;12:2231. doi: 10.1038/s41467-021-22296-9 (PMC8044118; doi:10.1038/s41467-021-22296-9)
Supplement: Supplementary file 3 — Source Data [file 41467_2021_22296_MOESM3_ESM.xlsx]

## Sheet: Figure 1c
Figure 1c	Aqueous	MEA
	59298.6	1403810000

## Sheet: Figure 2a
Figure 2a	time / s	j / mA mgIr-1
	0.2	0.000172035
	0.4	0.000169238
	0.6	0.000192418
	0.8	0.000188598
	1	0.000188647
	1.2	0.000176215
	1.4	8.34899e-05
	1.6	2.78471e-05
	1.80001	-4.40064e-05
	2	-0.000129739
	2.20001	-0.000136334
	2.40001	-0.00014022
	2.60001	-0.000130344
	2.80001	-0.000137188
	3.00001	-0.000113648
	3.20001	-0.000110374
	3.40001	-8.19665e-05
	3.60001	-7.14256e-05
	3.80001	-5.03661e-05
	4.00001	-2.6006e-05
	4.20001	-2.36174e-05
	4.40001	-1.195e-05
	4.60001	2.08133e-05
	4.80001	1.25758e-05
	5.00001	-3.01196e-05
	5.20001	-5.5341e-06
	5.40001	-1.63069e-05
	5.60001	-1.05249e-05
	5.80001	-1.25818e-05
	6.00001	-2.58123e-05
	6.20001	-1.9024e-05
	6.40001	-5.54138e-06
	6.60001	-8.63816e-06
	6.80001	-0.000113561
	7.00002	-3.16277e-05
	7.20001	-8.94456e-06
	7.40001	6.15029e-06
	7.60002	-7.26066e-06
	7.80002	-2.33846e-05
	8.00002	-2.42387e-05
	8.20002	-2.6435e-06
	8.40002	-1.4846e-05
	8.60002	-3.67184e-05
	8.80002	-2.04259e-06
	9.00002	3.45871e-05
	9.20002	5.31651e-06
	9.40002	3.27449e-06
	9.60002	5.03987e-05
	9.80002	3.87928e-05
	10	1.52831e-05
	10.2	-8.8343e-05
	10.4	4.02342e-05
	10.6	-9.16708e-05
	10.8	-0.000108349
	11	-4.43637e-05
	11.2	-1.93745e-05
	11.4	-6.11765e-05
	11.6	-1.22009e-05
	11.8	-1.70681e-05
	12	-2.04295e-05
	12.2	-2.38009e-05
	12.4	-2.43152e-05
	12.6	-2.70332e-05
	12.8	-2.56606e-05
	13	-3.03409e-05
	13.2	-2.78862e-05
	13.4	-2.48432e-05
	13.6	-2.96935e-05
	13.8	-2.81881e-05
	14	-2.33739e-05
	14.2	-4.06722e-05
	14.4	-2.16559e-05
	14.6	-5.62544e-05
	14.8	-2.91563e-05
	15	-1.16653e-05
	15.2	-1.98984e-05
	15.4	-1.76835e-05
	15.6	-1.34446e-05
	15.8	-2.4552e-05
	16	-2.29454e-05
	16.2	-1.72761e-05
	16.4	-1.95532e-05
	16.6	-1.49309e-05
	16.8	3.37796e-06
	17	-3.70158e-06
	17.2	3.75996e-06
	17.4	-5.04309e-05
	17.6	-1.72096e-05
	17.8	1.63327e-05
	18	-6.6608e-07
	18.2	8.86766e-07
	18.4	3.83592e-05
	18.6	3.84961e-05
	18.8	3.82579e-05
	19	3.83556e-05
	19.2	3.8399e-05
	19.4	3.85062e-05
	19.6	3.83432e-05
	19.8	3.84658e-05
	20	3.84409e-05
	20.2	3.83913e-05
	20.4	3.85157e-05
	20.6	3.85686e-05
	20.8	3.85459e-05
	21	3.87132e-05
	21.2	3.86243e-05
	21.4	3.85925e-05
	21.6	3.86362e-05
	21.8	3.88167e-05
	22.0001	3.86862e-05
	22.2	3.86739e-05
	22.4	3.88915e-05
	22.6	3.87075e-05
	22.8	3.88568e-05
	23.0001	3.87555e-05
	23.2001	3.89582e-05
	23.4001	3.88571e-05
	23.6	3.8843e-05
	23.8	3.87759e-05
	24.0001	3.88966e-05
	24.2001	3.90281e-05
	24.4001	3.88486e-05
	24.6	3.88918e-05
	24.8	3.88068e-05
	25.0001	3.89232e-05
	25.2001	3.90006e-05
	25.4001	3.88491e-05
	25.6	3.88696e-05
	25.8	3.885e-05
	26.0001	3.90225e-05
	26.2001	3.88721e-05
	26.4001	3.89077e-05
	26.6	3.89483e-05
	26.8	3.91259e-05
	27.0001	3.889e-05
	27.2001	3.89764e-05
	27.4001	3.90728e-05
	27.6001	3.89971e-05
	27.8001	3.88903e-05
	28.0001	3.90358e-05
	28.2001	3.89046e-05
	28.4001	3.90437e-05
	28.6001	3.90131e-05
	28.8001	3.9028e-05
	29.0001	3.90226e-05
	29.2001	3.88874e-05
	29.4001	3.90823e-05
	29.6001	3.91013e-05
	29.8001	3.89556e-05
	30.0001	3.91633e-05
	30.2001	3.89803e-05
	30.4001	3.89694e-05
	30.6001	3.91058e-05
	30.8001	3.90555e-05
	31.0001	3.89796e-05
	31.2001	3.90354e-05
	31.4001	3.88792e-05
	31.6001	3.90959e-05
	31.8001	3.89749e-05
	32.0001	3.91207e-05
	32.2001	3.91774e-05
	32.4001	3.91391e-05
	32.6001	3.91244e-05
	32.8001	3.90275e-05
	33.0001	3.91275e-05
	33.2001	3.92545e-05
	33.4001	3.90246e-05
	33.6001	3.91563e-05
	33.8001	3.91106e-05
	34.0001	3.89451e-05
	34.2001	3.9278e-05
	34.4001	3.90297e-05
	34.6001	3.89638e-05
	34.8001	3.91592e-05
	35.0001	3.90334e-05
	35.2001	3.9114e-05
	35.4001	3.91368e-05
	35.6001	3.91198e-05
	35.8001	3.91656e-05
	36.0001	3.90633e-05
	36.2001	3.91471e-05
	36.4001	3.91176e-05
	36.6001	3.91535e-05
	36.8001	3.92319e-05
	37.0001	3.91044e-05
	37.2001	3.90156e-05
	37.4001	3.90207e-05
	37.6001	3.90834e-05
	37.8001	3.9073e-05
	38.0001	3.92013e-05
	38.2001	3.91968e-05
	38.4001	3.89682e-05
	38.6001	3.91399e-05
	38.8001	3.9018e-05
	39.0001	3.91553e-05
	39.2001	3.88964e-05
	39.4001	3.90825e-05
	39.6001	3.91862e-05
	39.8001	3.91817e-05
	40.0001	3.91193e-05
	40.2001	3.89805e-05
	40.4001	3.90817e-05
	40.6001	3.9127e-05
	40.8001	3.90861e-05
	41.0001	3.90184e-05
	41.2001	3.92361e-05
	41.4001	3.91901e-05
	41.6001	3.91822e-05
	41.8001	3.90467e-05
	42.0001	3.91326e-05
	42.2001	3.90454e-05
	42.4001	3.91333e-05
	42.6001	3.91874e-05
	42.8001	3.91718e-05
	43.0001	3.92587e-05
	43.2001	3.91728e-05
	43.4001	3.92189e-05
	43.6001	3.89661e-05
	43.8001	3.90866e-05
	44.0001	3.91689e-05
	44.2001	3.91591e-05
	44.4001	3.90667e-05
	44.6001	3.89325e-05
	44.8001	3.92102e-05
	45.0001	3.91712e-05
	45.2001	3.92267e-05
	45.4001	3.90848e-05
	45.6001	3.91693e-05
	45.8001	3.91681e-05
	46.0001	3.91388e-05
	46.2001	3.92432e-05
	46.4001	3.91618e-05
	46.6001	3.92513e-05
	46.8001	3.91265e-05
	47.0001	3.91861e-05
	47.2001	3.9207e-05
	47.4001	3.91252e-05
	47.6001	3.91652e-05
	47.8001	3.92862e-05
	48.0001	3.91082e-05
	48.2001	3.9151e-05
	48.4001	3.91183e-05
	48.6001	3.92266e-05
	48.8001	3.91921e-05
	49.0001	3.91503e-05
	49.2001	3.91967e-05
	49.4001	3.92353e-05
	49.6001	3.915e-05
	49.8001	3.91526e-05
	50.0001	3.91121e-05
	50.2001	3.91704e-05
	50.4001	3.91284e-05
	50.6001	3.90814e-05
	50.8001	3.91741e-05
	51.0001	3.92837e-05
	51.2001	3.92572e-05
	51.4001	3.91579e-05
	51.6001	3.93702e-05
	51.8001	3.92701e-05
	52.0001	3.92628e-05
	52.2001	3.91926e-05
	52.4001	3.92467e-05
	52.6001	3.93511e-05
	52.8001	3.91563e-05
	53.0001	3.92866e-05
	53.2001	3.92007e-05
	53.4001	3.90817e-05
	53.6001	3.92193e-05
	53.8001	3.90352e-05
	54.0001	3.91858e-05
	54.2001	3.91806e-05
	54.4001	3.91741e-05
	54.6001	3.91974e-05
	54.8001	3.91355e-05
	55.0001	3.9136e-05
	55.2001	3.92319e-05
	55.4001	3.91645e-05
	55.6001	3.92712e-05
	55.8001	3.906e-05
	56.0001	3.9184e-05
	56.2001	3.93172e-05
	56.4001	3.92918e-05
	56.6001	3.90763e-05
	56.8001	3.92056e-05
	57.0001	3.91929e-05
	57.2001	3.91849e-05
	57.4001	3.92157e-05
	57.6001	3.91016e-05
	57.8001	3.91879e-05
	58.0001	3.92246e-05
	58.2001	3.90513e-05
	58.4001	3.91809e-05
	58.6001	3.91926e-05
	58.8001	3.92252e-05
	59.0001	3.91678e-05
	59.2001	3.92286e-05
	59.4001	3.91722e-05
	59.6001	3.92396e-05
	59.8001	3.91246e-05
	60.0001	3.92841e-05
	60.2001	3.90965e-05
	60.4001	3.92047e-05
	60.6001	3.92366e-05
	60.8001	3.91904e-05
	61.0001	3.92791e-05
	61.2001	3.91843e-05
	61.4001	3.93976e-05
	61.6001	3.91731e-05
	61.8001	3.92741e-05
	62.0001	3.93175e-05
	62.2001	3.92151e-05
	62.4001	3.92844e-05
	62.6001	3.90997e-05
	62.8001	3.92489e-05
	63.0001	3.92479e-05
	63.2001	3.92706e-05
	63.4001	3.92453e-05
	63.6001	3.91476e-05
	63.8001	3.92673e-05
	64.0001	3.93e-05
	64.2001	3.93484e-05
	64.4001	3.91496e-05
	64.6001	3.91511e-05
	64.8001	3.91144e-05
	65.0001	3.92236e-05
	65.2001	3.93138e-05
	65.4001	3.92354e-05
	65.6001	3.91681e-05
	65.8001	3.92825e-05
	66.0001	3.92148e-05
	66.2001	3.93346e-05
	66.4001	3.93323e-05
	66.6001	3.91013e-05
	66.8001	3.91435e-05
	67.0001	3.95226e-05
	67.2001	3.93527e-05
	67.4001	3.91501e-05
	67.6001	3.92392e-05
	67.8001	3.92315e-05
	68.0001	3.91438e-05
	68.2001	3.91776e-05
	68.4001	3.91901e-05
	68.6001	3.92212e-05
	68.8001	3.91887e-05
	69.0001	3.91688e-05
	69.2001	3.92137e-05
	69.4001	3.9219e-05
	69.6001	3.933e-05
	69.8001	3.92628e-05
	70.0001	3.90879e-05
	70.2001	3.92819e-05
	70.4001	3.92133e-05
	70.6001	3.92654e-05
	70.8001	3.92719e-05
	71.0001	3.91364e-05
	71.2001	3.92245e-05
	71.4001	3.93324e-05
	71.6001	3.91952e-05
	71.8001	3.92693e-05
	72.0001	3.92143e-05
	72.2001	3.91876e-05
	72.4001	3.91135e-05
	72.6001	3.92195e-05
	72.8001	3.92526e-05
	73.0002	3.9232e-05
	73.2001	3.93446e-05
	73.4001	3.92182e-05
	73.6001	3.91967e-05
	73.8001	3.93341e-05
	74.0002	3.92552e-05
	74.2001	3.90832e-05
	74.4001	3.91628e-05
	74.6001	3.93747e-05
	74.8002	3.92966e-05
	75.0002	3.92855e-05
	75.2001	3.91823e-05
	75.4001	3.9161e-05
	75.6001	3.92551e-05
	75.8002	3.9176e-05
	76.0002	3.9286e-05
	76.2001	3.92313e-05
	76.4001	3.92909e-05
	76.6001	3.91734e-05
	76.8002	3.92422e-05
	77.0002	3.92114e-05
	77.2001	3.94346e-05
	77.4001	3.91818e-05
	77.6001	3.92335e-05
	77.8002	3.92346e-05
	78.0002	3.92527e-05
	78.2001	3.93017e-05
	78.4001	3.91436e-05
	78.6001	3.92221e-05
	78.8002	3.93664e-05
	79.0002	3.9229e-05
	79.2002	3.92988e-05
	79.4001	3.92571e-05
	79.6002	3.94049e-05
	79.8002	3.92256e-05
	80.0002	3.9197e-05
	80.2002	3.91399e-05
	80.4001	3.92551e-05
	80.6002	3.92733e-05
	80.8002	3.928e-05
	81.0002	3.91472e-05
	81.2002	3.92215e-05
	81.4002	3.92657e-05
	81.6002	3.91118e-05
	81.8002	3.92082e-05
	82.0002	3.92025e-05
	82.2002	3.92229e-05
	82.4002	3.92425e-05
	82.6002	3.93437e-05
	82.8002	3.92715e-05
	83.0002	3.93171e-05
	83.2002	3.93157e-05
	83.4002	3.93651e-05
	83.6002	3.91709e-05
	83.8002	3.93265e-05
	84.0002	3.9259e-05
	84.2002	3.9187e-05
	84.4002	3.92533e-05
	84.6002	3.92375e-05
	84.8002	3.93097e-05
	85.0002	3.92531e-05
	85.2002	3.91694e-05
	85.4002	3.9042e-05
	85.6002	3.91829e-05
	85.8002	3.92142e-05
	86.0002	3.91646e-05
	86.2002	3.91803e-05
	86.4002	3.92521e-05
	86.6002	3.93885e-05
	86.8002	3.93386e-05
	87.0002	3.94225e-05
	87.2002	3.91305e-05
	87.4002	3.93154e-05
	87.6002	3.92085e-05
	87.8002	3.93124e-05
	88.0002	3.9242e-05
	88.2002	3.92987e-05
	88.4002	3.91318e-05
	88.6002	3.91396e-05
	88.8002	3.9159e-05
	89.0002	3.91488e-05
	89.2002	3.93476e-05
	89.4002	3.91847e-05
	89.6002	3.93573e-05
	89.8002	3.92429e-05
	90.0002	3.94677e-05
	90.2002	3.93235e-05
	90.4002	3.91393e-05
	90.6002	3.91222e-05
	90.8002	3.93587e-05
	91.0002	3.92985e-05
	91.2002	3.93632e-05
	91.4002	3.934e-05
	91.6002	3.92819e-05
	91.8002	3.9505e-05
	92.0002	3.92847e-05
	92.2002	3.92483e-05
	92.4002	3.92596e-05
	92.6002	3.93124e-05
	92.8002	3.93096e-05
	93.0002	3.93481e-05
	93.2002	3.92239e-05
	93.4002	3.92807e-05
	93.6002	3.91889e-05
	93.8002	3.92335e-05
	94.0002	3.91764e-05
	94.2002	3.92238e-05
	94.4002	3.93043e-05
	94.6002	3.9255e-05
	94.8002	3.91508e-05
	95.0002	3.92591e-05
	95.2002	3.94686e-05
	95.4002	3.92866e-05
	95.6002	3.92463e-05
	95.8002	3.90992e-05
	96.0002	3.93334e-05
	96.2002	3.93462e-05
	96.4002	3.92458e-05
	96.6002	3.9257e-05
	96.8002	3.92916e-05
	97.0002	3.91348e-05
	97.2002	3.91361e-05
	97.4002	3.92341e-05
	97.6002	3.92548e-05
	97.8002	3.93097e-05
	98.0002	3.93762e-05
	98.2002	3.92048e-05
	98.4002	3.91615e-05
	98.6002	3.94032e-05
	98.8002	3.92693e-05
	99.0002	3.93101e-05
	99.2002	3.93237e-05
	99.4002	3.93003e-05
	99.6002	3.93398e-05
	99.8002	3.93823e-05
	100	3.92763e-05
	100.2	3.9234e-05
	100.4	3.94213e-05
	100.6	3.92687e-05
	100.8	3.92241e-05
	101	3.93165e-05
	101.2	3.9294e-05
	101.4	3.9295e-05
	101.6	3.9125e-05
	101.8	3.94327e-05
	102	3.93058e-05
	102.2	3.92095e-05
	102.4	3.91564e-05
	102.6	3.92875e-05
	102.8	3.94111e-05
	103	3.93293e-05
	103.2	3.9265e-05
	103.4	3.92982e-05
	103.6	3.92439e-05
	103.8	3.9335e-05
	104	3.93142e-05
	104.2	3.93146e-05
	104.4	3.93121e-05
	104.6	3.93281e-05
	104.8	3.9295e-05
	105	3.93313e-05
	105.2	3.91901e-05
	105.4	3.93558e-05
	105.6	3.92555e-05
	105.8	3.93234e-05
	106	3.91928e-05
	106.2	3.93297e-05
	106.4	3.91634e-05
	106.6	3.93276e-05
	106.8	3.9382e-05
	107	3.94323e-05
	107.2	3.93443e-05
	107.4	3.93494e-05
	107.6	3.93776e-05
	107.8	3.93764e-05
	108	3.94176e-05
	108.2	3.92151e-05
	108.4	3.94179e-05
	108.6	3.91691e-05
	108.8	3.9288e-05
	109	3.92566e-05
	109.2	3.93041e-05
	109.4	3.92949e-05
	109.6	3.93669e-05
	109.8	3.93636e-05
	110	3.93439e-05
	110.2	3.92425e-05
	110.4	3.91516e-05
	110.6	3.92557e-05
	110.8	3.93768e-05
	111	3.92188e-05
	111.2	3.939e-05
	111.4	3.92843e-05
	111.6	3.92687e-05
	111.8	3.93168e-05
	112	3.92368e-05
	112.2	3.92615e-05
	112.4	3.93414e-05
	112.6	3.91625e-05
	112.8	3.94276e-05
	113	3.92392e-05
	113.2	3.91688e-05
	113.4	3.92537e-05
	113.6	3.93173e-05
	113.8	3.94043e-05
	114	3.92646e-05
	114.2	3.91144e-05
	114.4	3.9321e-05
	114.6	3.93895e-05
	114.8	3.9325e-05
	115	3.9288e-05
	115.2	3.92697e-05
	115.4	3.91384e-05
	115.6	3.92938e-05
	115.8	3.93512e-05
	116	3.93738e-05
	116.2	3.92463e-05
	116.4	3.93201e-05
	116.6	3.92874e-05
	116.8	3.92683e-05
	117	3.94715e-05
	117.2	3.93276e-05
	117.4	3.91365e-05
	117.6	3.9165e-05
	117.8	3.94419e-05
	118	3.93516e-05
	118.2	3.9085e-05
	118.4	3.93519e-05
	118.6	3.91224e-05
	118.8	3.92232e-05
	119	3.92158e-05
	119.2	3.9165e-05
	119.4	3.93833e-05
	119.6	3.94288e-05
	119.8	3.928e-05
	120	3.92475e-05
	120.2	3.93385e-05
	120.4	3.93204e-05
	120.6	3.94649e-05
	120.8	3.92133e-05
	121	3.91338e-05
	121.2	3.93904e-05
	121.4	3.93279e-05
	121.6	3.91446e-05
	121.8	3.9282e-05
	122	3.92259e-05
	122.2	3.9199e-05
	122.4	3.93882e-05
	122.6	3.93194e-05
	122.8	3.93315e-05
	123	3.93955e-05
	123.2	3.91721e-05
	123.4	3.92542e-05
	123.6	3.92604e-05
	123.8	3.91612e-05
	124	3.92601e-05
	124.2	3.93987e-05
	124.4	3.9342e-05
	124.6	3.93463e-05
	124.8	3.93933e-05
	125	3.93403e-05
	125.2	3.92938e-05
	125.4	3.92284e-05
	125.6	3.92056e-05
	125.8	3.92799e-05
	126	3.91811e-05
	126.2	3.92148e-05
	126.4	3.92514e-05
	126.6	3.92807e-05
	126.8	3.92233e-05
	127	3.92583e-05
	127.2	3.92835e-05
	127.4	3.92848e-05
	127.6	3.90703e-05
	127.8	3.91068e-05
	128	3.9341e-05
	128.2	3.93824e-05
	128.4	3.94151e-05
	128.6	3.93041e-05
	128.8	3.92815e-05
	129	3.92232e-05
	129.2	3.91672e-05
	129.4	3.92719e-05
	129.6	3.92337e-05
	129.8	3.92477e-05
	130	3.9211e-05
	130.2	3.92768e-05
	130.4	3.92624e-05
	130.6	3.92796e-05
	130.8	3.93524e-05
	131	3.92558e-05
	131.2	3.927e-05
	131.4	3.91146e-05
	131.6	3.93241e-05
	131.8	3.9453e-05
	132	3.92809e-05
	132.2	3.93294e-05
	132.4	3.91682e-05
	132.6	3.92759e-05
	132.8	3.92425e-05
	133	3.92865e-05
	133.2	3.93339e-05
	133.4	3.92815e-05
	133.6	3.92898e-05
	133.8	3.92885e-05
	134	3.91524e-05
	134.2	3.92186e-05
	134.4	3.93462e-05
	134.6	3.92608e-05
	134.8	3.9384e-05
	135	3.92892e-05
	135.2	3.92362e-05
	135.4	3.92758e-05
	135.6	3.94547e-05
	135.8	3.92951e-05
	136	3.92835e-05
	136.2	3.92951e-05
	136.4	3.92711e-05
	136.6	3.91572e-05
	136.8	3.91354e-05
	137	3.92625e-05
	137.2	3.93147e-05
	137.4	3.92609e-05
	137.6	3.94588e-05
	137.8	3.93937e-05
	138	3.93554e-05
	138.2	3.91964e-05
	138.4	3.91547e-05
	138.6	3.9222e-05
	138.8	3.9294e-05
	139	3.93052e-05
	139.2	3.92054e-05
	139.4	3.9402e-05
	139.6	3.92917e-05
	139.8	3.93167e-05
	140	3.92352e-05
	140.2	3.9283e-05
	140.4	3.93877e-05
	140.6	3.93193e-05
	140.8	3.92748e-05
	141	3.93474e-05
	141.2	3.91555e-05
	141.4	3.92063e-05
	141.6	3.92438e-05
	141.8	3.93754e-05
	142	3.9339e-05
	142.2	3.93188e-05
	142.4	3.93702e-05
	142.6	3.9266e-05
	142.8	3.92933e-05
	143	3.92152e-05
	143.2	3.93699e-05
	143.4	3.92119e-05
	143.6	3.94057e-05
	143.8	3.91298e-05
	144	3.91479e-05
	144.2	3.93529e-05
	144.4	3.92187e-05
	144.6	3.9277e-05
	144.8	3.92313e-05
	145	3.93873e-05
	145.2	3.91975e-05
	145.4	3.93316e-05
	145.6	3.94048e-05
	145.8	3.93421e-05
	146	3.94046e-05
	146.2	3.92006e-05
	146.4	3.91433e-05
	146.6	3.92688e-05
	146.8	3.9236e-05
	147	3.92624e-05
	147.2	3.92489e-05
	147.4	3.91565e-05
	147.6	3.92854e-05
	147.8	3.93038e-05
	148	3.93093e-05
	148.2	3.93215e-05
	148.4	3.92465e-05
	148.6	3.93701e-05
	148.8	3.92636e-05
	149	3.92258e-05
	149.2	3.92646e-05
	149.4	3.92952e-05
	149.6	3.92727e-05
	149.8	3.92746e-05
	150	3.93548e-05
	150.2	3.93022e-05
	150.4	3.91822e-05
	150.6	3.93017e-05
	150.8	3.94497e-05
	151	3.92308e-05
	151.2	3.93021e-05
	151.4	3.91509e-05
	151.6	3.93735e-05
	151.8	3.93073e-05
	152	3.9201e-05
	152.2	3.9369e-05
	152.4	3.93792e-05
	152.6	3.9153e-05
	152.8	3.93469e-05
	153	3.91445e-05
	153.2	3.93211e-05
	153.4	3.9397e-05
	153.6	3.92291e-05
	153.8	3.90913e-05
	154	3.91388e-05
	154.2	3.94696e-05
	154.4	3.91191e-05
	154.6	3.9204e-05
	154.8	3.93007e-05
	155	3.92514e-05
	155.2	3.93056e-05
	155.4	3.931e-05
	155.6	3.91569e-05
	155.8	3.9406e-05
	156	3.93044e-05
	156.2	3.93007e-05
	156.4	3.92937e-05
	156.6	3.938e-05
	156.8	3.92443e-05
	157	3.93184e-05
	157.2	3.93133e-05
	157.4	3.9222e-05
	157.6	3.93173e-05
	157.8	3.93124e-05
	158	3.93949e-05
	158.2	3.93708e-05
	158.4	3.95124e-05
	158.6	3.92787e-05
	158.8	3.94725e-05
	159	3.93683e-05
	159.2	3.93448e-05
	159.4	3.92914e-05
	159.6	3.92898e-05
	159.8	3.93319e-05
	160	3.93064e-05
	160.2	3.94434e-05
	160.4	3.91865e-05
	160.6	3.92793e-05
	160.8	3.93776e-05
	161	3.92757e-05
	161.2	3.92002e-05
	161.4	3.93559e-05
	161.6	3.92316e-05
	161.8	3.93232e-05
	162	3.93769e-05
	162.2	3.92698e-05
	162.4	3.92862e-05
	162.6	3.93033e-05
	162.8	3.92983e-05
	163	3.92858e-05
	163.2	3.92829e-05
	163.4	3.94005e-05
	163.6	3.93397e-05
	163.8	3.91734e-05
	164	3.94084e-05
	164.2	3.91732e-05
	164.4	3.93149e-05
	164.6	3.93782e-05
	164.8	3.91644e-05
	165	3.9225e-05
	165.2	3.91281e-05
	165.4	3.92233e-05
	165.6	3.93276e-05
	165.8	3.9224e-05
	166	3.92842e-05
	166.2	3.92103e-05
	166.4	3.92864e-05
	166.6	3.91384e-05
	166.8	3.92597e-05
	167	3.92197e-05
	167.2	3.94286e-05
	167.4	3.93466e-05
	167.6	3.93049e-05
	167.8	3.92293e-05
	168	3.95036e-05
	168.2	3.93211e-05
	168.4	3.9252e-05
	168.6	3.9552e-05
	168.8	3.91381e-05
	169	3.93312e-05
	169.2	3.92774e-05
	169.4	3.92875e-05
	169.6	3.93495e-05
	169.8	3.93467e-05
	170	3.9327e-05
	170.2	3.94185e-05
	170.4	3.92724e-05
	170.6	3.94065e-05
	170.8	3.94088e-05
	171	3.93448e-05
	171.2	3.93028e-05
	171.4	3.91722e-05
	171.6	3.94488e-05
	171.8	3.93232e-05
	172	3.93313e-05
	172.2	3.92441e-05
	172.4	3.93964e-05
	172.6	3.93431e-05
	172.8	3.93006e-05
	173	3.9459e-05
	173.2	3.91478e-05
	173.4	3.94326e-05
	173.6	3.91371e-05
	173.8	3.92572e-05
	174	3.92543e-05
	174.2	3.92286e-05
	174.4	3.92588e-05
	174.6	3.92005e-05
	174.8	3.93602e-05
	175	3.92463e-05
	175.2	3.91109e-05
	175.4	3.92324e-05
	175.6	3.92093e-05
	175.8	3.93991e-05
	176	3.93404e-05
	176.2	3.92367e-05
	176.4	3.92493e-05
	176.6	3.91358e-05
	176.8	3.92858e-05
	177	3.90946e-05
	177.2	3.91865e-05
	177.4	3.9385e-05
	177.6	3.92075e-05
	177.8	3.92738e-05
	178	3.92295e-05
	178.2	3.93255e-05
	178.4	3.95076e-05
	178.6	3.91359e-05
	178.8	3.92338e-05
	179	3.92564e-05
	179.2	3.92832e-05
	179.4	3.91579e-05
	179.6	3.9295e-05
	179.8	3.91947e-05
	180	3.93585e-05
	180.2	3.91055e-05
	180.4	3.93367e-05
	180.6	3.92175e-05
	180.8	3.93016e-05
	181	3.93056e-05
	181.2	3.9231e-05
	181.4	3.91691e-05
	181.6	3.93767e-05
	181.8	3.92746e-05
	182	3.9207e-05
	182.2	3.93551e-05
	182.4	3.94764e-05
	182.6	3.95211e-05
	182.8	3.9164e-05
	183	3.91934e-05
	183.2	3.92129e-05
	183.4	3.91882e-05
	183.6	3.92407e-05
	183.8	3.9412e-05
	184	3.9338e-05
	184.2	3.91634e-05
	184.4	3.91929e-05
	184.6	3.93428e-05
	184.8	3.92752e-05
	185	3.92202e-05
	185.2	3.92691e-05
	185.4	3.92325e-05
	185.6	3.91994e-05
	185.8	3.93582e-05
	186	3.90443e-05
	186.2	3.91827e-05
	186.4	3.92484e-05
	186.6	3.92263e-05
	186.8	3.93141e-05
	187	3.93258e-05
	187.2	3.92242e-05
	187.4	3.93071e-05
	187.6	3.94176e-05
	187.8	3.91572e-05
	188	3.9221e-05
	188.2	3.92159e-05
	188.4	3.92761e-05
	188.6	3.92733e-05
	188.8	3.93471e-05
	189	3.93733e-05
	189.2	3.93224e-05
	189.4	3.93768e-05
	189.6	3.94395e-05
	189.8	3.91694e-05
	190	3.93081e-05
	190.2	3.91526e-05
	190.4	3.92855e-05
	190.6	3.92654e-05
	190.8	3.9241e-05
	191	3.9424e-05
	191.2	3.93273e-05
	191.4	3.9206e-05
	191.6	3.93945e-05
	191.8	3.92806e-05
	192	3.93827e-05
	192.2	3.93391e-05
	192.4	3.93159e-05
	192.6	3.92508e-05
	192.8	3.93192e-05
	193	3.93727e-05
	193.2	3.94801e-05
	193.4	3.94104e-05
	193.6	3.94263e-05
	193.8	3.93267e-05
	194	3.93658e-05
	194.2	3.92862e-05
	194.4	3.92222e-05
	194.6	3.93284e-05
	194.8	3.92487e-05
	195	3.9188e-05
	195.2	3.93438e-05
	195.4	3.92018e-05
	195.6	3.93046e-05
	195.8	3.92092e-05
	196	3.93447e-05
	196.2	3.93648e-05
	196.4	3.92635e-05
	196.6	3.92584e-05
	196.8	3.91849e-05
	197	3.93869e-05
	197.2	3.94702e-05
	197.4	3.93296e-05
	197.6	3.93847e-05
	197.8	3.93442e-05
	198	3.93137e-05
	198.2	3.94411e-05
	198.4	3.92615e-05
	198.6	3.93664e-05
	198.8	3.92703e-05
	199	3.93678e-05
	199.2	3.92936e-05
	199.4	3.92564e-05
	199.6	3.93385e-05
	199.8	3.93071e-05
	200	3.93311e-05
	200.2	3.93621e-05
	200.4	3.93534e-05
	200.6	3.92951e-05
	200.8	3.94992e-05
	201	3.93847e-05
	201.2	3.93009e-05
	201.4	3.93808e-05
	201.6	3.91848e-05
	201.8	3.92161e-05
	202	3.92907e-05
	202.2	3.93871e-05
	202.4	3.92952e-05
	202.6	3.94078e-05
	202.8	3.92092e-05
	203	3.93677e-05
	203.2	3.93917e-05
	203.4	3.92368e-05
	203.6	3.94046e-05
	203.8	3.93491e-05
	204	3.92162e-05
	204.2	3.93535e-05
	204.4	3.91846e-05
	204.6	3.92976e-05
	204.8	3.94167e-05
	205	3.92248e-05
	205.2	3.93156e-05
	205.4	3.93383e-05
	205.6	3.9175e-05
	205.8	3.93177e-05
	206	3.9399e-05
	206.2	3.9227e-05
	206.4	3.93296e-05
	206.6	3.928e-05
	206.8	3.93132e-05
	207	3.91926e-05
	207.2	3.93894e-05
	207.4	3.93815e-05
	207.6	3.93142e-05
	207.8	3.92718e-05
	208	3.91767e-05
	208.2	3.91669e-05
	208.4	3.92974e-05
	208.6	3.92011e-05
	208.8	3.94048e-05
	209	3.93156e-05
	209.2	3.93011e-05
	209.4	3.94096e-05
	209.6	3.92719e-05
	209.8	3.93207e-05
	210	3.93494e-05
	210.2	3.94484e-05
	210.4	3.93733e-05
	210.6	3.93825e-05
	210.8	3.93251e-05
	211	3.91513e-05
	211.2	3.92615e-05
	211.4	3.95341e-05
	211.6	3.9404e-05
	211.8	3.92334e-05
	212	3.93679e-05
	212.2	3.92778e-05
	212.4	3.93185e-05
	212.6	3.93886e-05
	212.8	3.92879e-05
	213	3.93525e-05
	213.2	3.93814e-05
	213.4	3.93568e-05
	213.6	3.93727e-05
	213.8	3.92502e-05
	214	3.92828e-05
	214.2	3.91803e-05
	214.4	3.93771e-05
	214.6	3.91669e-05
	214.8	3.92757e-05
	215	3.94834e-05
	215.2	3.93827e-05
	215.4	3.92117e-05
	215.6	3.93673e-05
	215.8	3.9349e-05
	216	3.94045e-05
	216.2	3.9255e-05
	216.4	3.93464e-05
	216.6	3.93929e-05
	216.8	3.94339e-05
	217	3.93139e-05
	217.2	3.91867e-05
	217.4	3.94024e-05
	217.6	3.93637e-05
	217.8	3.94435e-05
	218	3.92903e-05
	218.2	3.93189e-05
	218.4	3.92663e-05
	218.6	3.93455e-05
	218.8	3.93086e-05
	219	3.94113e-05
	219.2	3.93195e-05
	219.4	3.93513e-05
	219.6	3.94481e-05
	219.8	3.92509e-05
	220	3.92083e-05
	220.2	3.94283e-05
	220.4	3.92734e-05
	220.6	3.939e-05
	220.8	3.93436e-05
	221	3.94181e-05
	221.2	3.94714e-05
	221.4	3.94364e-05
	221.6	3.92378e-05
	221.8	3.94516e-05
	222	3.92385e-05
	222.2	3.92337e-05
	222.4	3.93372e-05
	222.6	3.93434e-05
	222.8	3.9151e-05
	223	3.93495e-05
	223.2	3.93103e-05
	223.4	3.94035e-05
	223.6	3.93384e-05
	223.8	3.93333e-05
	224	3.93363e-05
	224.2	3.92245e-05
	224.4	3.94134e-05
	224.6	3.94256e-05
	224.8	3.92349e-05
	225	3.91952e-05
	225.2	3.93539e-05
	225.4	3.92319e-05
	225.6	3.91961e-05
	225.8	3.93298e-05
	226	3.94174e-05
	226.2	3.92063e-05
	226.4	3.94116e-05
	226.6	3.93142e-05
	226.8	3.92508e-05
	227	3.93447e-05
	227.2	3.93631e-05
	227.4	3.93453e-05
	227.6	3.94489e-05
	227.8	3.93924e-05
	228	3.94042e-05
	228.2	3.92842e-05
	228.4	3.92117e-05
	228.6	3.93036e-05
	228.8	3.92945e-05
	229	3.93366e-05
	229.2	3.92538e-05
	229.4	3.91867e-05
	229.6	3.94561e-05
	229.8	3.93684e-05
	230	3.9224e-05
	230.2	3.91527e-05
	230.4	3.93012e-05
	230.6	3.92446e-05
	230.8	3.93544e-05
	231	3.92875e-05
	231.2	3.93543e-05
	231.4	3.92858e-05
	231.6	3.93576e-05
	231.8	3.92701e-05
	232	3.93228e-05
	232.2	3.93041e-05
	232.4	3.91902e-05
	232.6	3.94271e-05
	232.8	3.9277e-05
	233	3.9281e-05
	233.2	3.94837e-05
	233.4	3.92563e-05
	233.6	3.9262e-05
	233.8	3.9359e-05
	234	3.91606e-05
	234.2	3.92353e-05
	234.4	3.91867e-05
	234.6	3.94043e-05
	234.8	3.92461e-05
	235	3.93165e-05
	235.2	3.93362e-05
	235.4	3.94867e-05
	235.6	3.92256e-05
	235.8	3.93522e-05
	236	3.93018e-05
	236.2	3.92769e-05
	236.4	3.95073e-05
	236.6	3.94164e-05
	236.8	3.92672e-05
	237	3.92218e-05
	237.2	3.93739e-05
	237.4	3.93509e-05
	237.6	3.9312e-05
	237.8	3.92943e-05
	238	3.9427e-05
	238.2	3.92136e-05
	238.4	3.93468e-05
	238.6	3.93839e-05
	238.8	3.92168e-05
	239	3.93385e-05
	239.2	3.92739e-05
	239.4	3.93067e-05
	239.6	3.93026e-05
	239.8	3.92753e-05
	240	3.94204e-05
	241.117	-35.1074
	241.137	-29.1653
	241.157	-26.4706
	241.177	-24.3152
	241.197	-22.4403
	241.217	-20.9204
	241.237	-19.5268
	241.257	-18.2209
	241.277	-17.109
	241.297	-16.095
	241.317	-15.1096
	241.337	-14.2697
	241.357	-13.4654
	241.377	-12.7251
	241.397	-12.0194
	241.417	-11.3955
	241.437	-10.7865
	241.457	-10.2103
	241.477	-9.61208
	241.497	-9.05357
	241.517	-8.51906
	241.537	-7.91757
	241.557	-7.36836
	241.577	-6.80708
	241.597	-6.19842
	241.617	-5.54264
	241.637	-4.79108
	241.657	-4.08591
	241.677	-3.22288
	241.697	-2.30694
	241.717	-1.25338
	241.737	-0.09099
	241.757	1.22046
	241.777	2.72922
	241.797	4.4265
	241.817	6.35364
	241.837	8.48828
	241.857	10.8527
	241.877	13.5033
	241.897	16.4702
	241.917	19.7919
	241.937	23.4579
	241.957	27.5522
	241.977	32.0087
	241.997	37.1402
	242.017	42.8593
	242.037	49.1879
	242.057	56.3124
	242.077	64.2477
	242.097	72.9784
	242.117	82.5102
	242.137	92.8997
	242.157	103.88
	242.177	115.447
	242.197	127.668
	242.217	140.452
	242.237	153.971
	242.257	168.175
	242.277	182.925
	242.297	198.509
	242.317	214.257
	242.337	230.117
	242.357	245.91
	242.377	261.516
	242.397	276.439
	242.417	290.667
	242.437	303.956
	242.457	316.288
	242.477	327.183
	242.497	336.628
	242.517	344.904
	242.537	351.593
	242.557	357.014
	242.577	360.963
	242.597	363.757
	242.617	365.145
	242.637	365.659
	242.657	364.975
	242.677	363.438
	242.697	360.863
	242.717	357.089
	242.737	352.243
	242.757	346.942
	242.777	340.899
	242.797	334.274
	242.817	327.145
	242.837	318.933
	242.857	310.865
	242.877	302.679
	242.897	294.156
	242.917	285.648
	242.937	277.956
	242.957	270.644
	242.977	264.052
	242.997	257.679
	243.017	251.886
	243.037	246.59
	243.057	241.795
	243.077	238.067
	243.097	235.12
	243.117	233.846
	243.137	233.04
	243.157	233.527
	243.177	234.931
	243.197	237.59
	243.217	241.24
	243.237	245.617
	243.257	251.379
	243.277	257.669
	243.297	264.572
	243.317	272.267
	243.337	280.101
	243.357	288.172
	243.377	296.267
	243.397	304.32
	243.417	312.096
	243.437	319.789
	243.457	327.139
	243.477	334.041
	243.497	340.371
	243.517	346.318
	243.537	352.187
	243.557	357.04
	243.577	362.779
	243.597	367.993
	243.617	372.663
	243.637	377.963
	243.657	383.784
	243.677	390.139
	243.697	396.812
	243.717	404.826
	243.737	415.724
	243.757	426.863
	243.777	440.002
	243.797	455.827
	243.817	473.675
	243.837	-17.9743
	243.857	-191.128
	243.877	-262.909
	243.897	-294.069
	243.917	-308.288
	243.937	-315.254
	243.957	-318.312
	243.977	-320.444
	243.997	-320.809
	244.017	-319.486
	244.037	-318.067
	244.057	-316.783
	244.077	-315.347
	244.097	-313.349
	244.117	-311.746
	244.137	-309.39
	244.157	-306.409
	244.177	-303.076
	244.197	-298.859
	244.217	-294.43
	244.237	-289.046
	244.257	-283.004
	244.277	-276.178
	244.297	-269.259
	244.317	-261.844
	244.337	-253.817
	244.357	-245.702
	244.377	-237.321
	244.397	-229.373
	244.417	-221.355
	244.437	-214.01
	244.457	-207.129
	244.477	-201.001
	244.497	-196.086
	244.517	-192.177
	244.537	-189.182
	244.557	-186.956
	244.577	-185.971
	244.597	-186.15
	244.617	-187.542
	244.637	-189.784
	244.657	-192.804
	244.677	-196.6
	244.697	-201.226
	244.717	-206.397
	244.737	-212.101
	244.757	-218.267
	244.777	-224.666
	244.797	-231.34
	244.817	-238.151
	244.837	-245.069
	244.857	-252.038
	244.877	-258.866
	244.897	-265.454
	244.917	-271.757
	244.937	-277.76
	244.957	-283.265
	244.977	-288.354
	244.997	-292.614
	245.017	-296.47
	245.037	-299.782
	245.057	-302.801
	245.077	-304.931
	245.097	-306.381
	245.117	-307.388
	245.137	-307.462
	245.157	-307.349
	245.177	-306.133
	245.197	-303.634
	245.217	-300.321
	245.237	-296.828
	245.257	-292.124
	245.277	-286.178
	245.297	-279.184
	245.317	-271.356
	245.337	-262.598
	245.357	-253.329
	245.377	-243.233
	245.397	-232.844
	245.417	-222.186
	245.437	-211.386
	245.457	-200.882
	245.477	-190.426
	245.497	-180.394
	245.517	-170.602
	245.537	-161.317
	245.557	-152.519
	245.577	-144.361
	245.597	-136.764
	245.617	-129.891
	245.637	-123.334
	245.657	-117.256
	245.677	-111.562
	245.697	-106.29
	245.717	-101.387
	245.737	-96.8347
	245.757	-92.4853
	245.777	-88.5022
	245.797	-84.7957
	245.817	-81.2372
	245.837	-78.0576
	245.857	-74.9698
	245.877	-72.156
	245.897	-69.4592
	245.917	-67.0242
	245.937	-64.6651
	245.957	-62.4838
	245.977	-60.4723
	245.997	-58.5256
	246.017	-56.7987
	246.037	-55.1606
	246.057	-53.593
	246.077	-52.2687
	246.097	-50.9091
	246.117	-49.6142
	246.137	-48.3926
	246.157	-47.2693
	246.177	-46.3047
	246.197	-45.4211
	246.217	-44.5646
	246.237	-43.7983
	246.257	-42.9682
	246.277	-42.2913
	246.297	-41.6684
	246.317	-41.036
	246.337	-40.5401
	246.357	-40.0558
	246.377	-39.7223
	246.397	-39.3935
	246.417	-39.1069
	246.437	-38.895
	246.457	-38.7814
	246.477	-38.6576
	246.497	-38.6473
	246.517	-38.7035
	246.537	-28.0783
	246.557	-24.7168
	246.577	-22.2029
	246.597	-20.253
	246.617	-18.5494
	246.637	-17.0807
	246.657	-15.8424
	246.677	-14.7228
	246.697	-13.8047
	246.717	-12.9512
	246.737	-12.1299
	246.757	-11.413
	246.777	-10.7816
	246.797	-10.1374
	246.817	-9.5231
	246.837	-9.00971
	246.857	-8.44667
	246.877	-7.96708
	246.897	-7.45055
	246.917	-6.98994
	246.937	-6.48308
	246.957	-5.98125
	246.977	-5.45265
	246.997	-4.91035
	247.017	-4.32319
	247.037	-3.7286
	247.057	-3.08338
	247.077	-2.30719
	247.097	-1.48677
	247.117	-0.54959
	247.137	0.52747
	247.157	1.74303
	247.177	3.08501
	247.197	4.55318
	247.217	6.22909
	247.237	8.13524
	247.257	10.2338
	247.277	12.6224
	247.297	15.1864
	247.317	18.0877
	247.337	21.3643
	247.357	24.9622
	247.377	28.988
	247.397	33.4317
	247.417	38.4087
	247.437	43.9949
	247.457	50.2484
	247.477	57.2615
	247.497	65.1562
	247.517	73.8366
	247.537	83.3913
	247.557	93.7506
	247.577	104.784
	247.597	116.587
	247.617	128.905
	247.637	141.761
	247.657	155.105
	247.677	168.993
	247.697	183.475
	247.717	198.328
	247.737	213.464
	247.757	228.529
	247.777	243.713
	247.797	258.566
	247.817	273.018
	247.837	286.719
	247.857	299.65
	247.877	311.456
	247.897	321.594
	247.917	331.005
	247.937	338.928
	247.957	345.504
	247.977	350.865
	247.997	355.114
	248.017	357.967
	248.037	359.616
	248.057	360.211
	248.077	360.103
	248.097	358.974
	248.117	356.82
	248.137	353.905
	248.157	350.221
	248.177	345.605
	248.197	339.915
	248.217	333.711
	248.237	326.935
	248.257	319.993
	248.277	312.751
	248.297	305.152
	248.317	297.665
	248.337	289.971
	248.357	282.63
	248.377	275.419
	248.397	268.778
	248.417	262.762
	248.437	257.071
	248.457	252.534
	248.477	248.914
	248.497	245.683
	248.517	243.592
	248.537	242.61
	248.557	243.008
	248.577	243.856
	248.597	246.112
	248.617	249.523
	248.637	253.548
	248.657	258.98
	248.677	264.636
	248.697	270.912
	248.717	277.367
	248.737	284.648
	248.757	291.811
	248.777	299.279
	248.797	307.052
	248.817	313.833
	248.837	320.764
	248.857	326.531
	248.877	332.421
	248.897	338.529
	248.917	344.122
	248.937	349.129
	248.957	354.015
	248.977	357.75
	248.997	361.994
	249.017	365.876
	249.037	368.923
	249.057	372.777
	249.077	377.719
	249.097	383.654
	249.117	390.83
	249.137	399.951
	249.157	409.819
	249.177	420.54
	249.197	435.194
	249.217	453.29
	249.237	-30.3396
	249.257	-195.35
	249.277	-262.291
	249.297	-291.28
	249.317	-304.026
	249.337	-309.705
	249.357	-312.758
	249.377	-315.087
	249.397	-315.379
	249.417	-314.615
	249.437	-313.202
	249.457	-312.101
	249.477	-310.87
	249.497	-309.471
	249.517	-307.696
	249.537	-305.54
	249.557	-302.555
	249.577	-298.951
	249.597	-295.046
	249.617	-291.023
	249.637	-285.522
	249.657	-279.63
	249.677	-273.459
	249.697	-266.562
	249.717	-259.39
	249.737	-251.765
	249.757	-243.854
	249.777	-236.041
	249.797	-228.085
	249.817	-220.443
	249.837	-213.268
	249.857	-206.754
	249.877	-200.673
	249.897	-195.854
	249.917	-191.798
	249.937	-188.803
	249.957	-186.597
	249.977	-185.708
	249.997	-185.699
	250.017	-186.679
	250.037	-188.762
	250.057	-191.665
	250.077	-195.33
	250.097	-199.965
	250.117	-205.12
	250.137	-210.584
	250.157	-216.584
	250.177	-223.059
	250.197	-229.492
	250.217	-236.117
	250.237	-242.994
	250.257	-249.648
	250.277	-256.288
	250.297	-262.573
	250.317	-268.461
	250.337	-274.126
	250.357	-279.158
	250.377	-283.788
	250.397	-288.005
	250.417	-291.912
	250.437	-295.156
	250.457	-297.628
	250.477	-299.495
	250.497	-301.076
	250.517	-301.834
	250.537	-301.97
	250.557	-301.132
	250.577	-299.761
	250.597	-297.893
	250.617	-294.819
	250.637	-290.849
	250.657	-286.315
	250.677	-280.916
	250.697	-274.211
	250.717	-266.739
	250.737	-258.461
	250.757	-249.4
	250.777	-239.684
	250.797	-229.851
	250.817	-219.886
	250.837	-210.095
	250.857	-199.879
	250.877	-189.57
	250.897	-179.887
	250.917	-170.542
	250.937	-161.778
	250.957	-153.544
	250.977	-145.688
	250.997	-138.279
	251.017	-131.526
	251.037	-125.09
	251.057	-119.187
	251.077	-113.779
	251.097	-108.343
	251.117	-103.446
	251.137	-98.9595
	251.157	-94.7221
	251.177	-90.7618
	251.197	-87.0521
	251.217	-83.5179
	251.237	-80.1696
	251.257	-77.0264
	251.277	-74.2074
	251.297	-71.6001
	251.317	-69.0858
	251.337	-66.6557
	251.357	-64.4643
	251.377	-62.4287
	251.397	-60.4577
	251.417	-58.571
	251.437	-56.7949
	251.457	-55.2195
	251.477	-53.8016
	251.497	-52.4894
	251.517	-51.1926
	251.537	-49.9911
	251.557	-48.9109
	251.577	-47.7918
	251.597	-46.759
	251.617	-45.8407
	251.637	-44.8947
	251.657	-44.0793
	251.677	-43.354
	251.697	-42.7473
	251.717	-42.1041
	251.737	-41.4886
	251.757	-40.9256
	251.777	-40.4675
	251.797	-40.0502
	251.817	-39.6908
	251.837	-39.4923
	251.857	-39.2257
	251.877	-39.0938
	251.897	-39.1549
	251.917	-39.0771
	251.937	-28.455
	251.957	-25.0712
	251.977	-22.5594
	251.997	-20.5498
	252.017	-18.8153
	252.037	-17.4943
	252.057	-16.2396
	252.077	-15.115
	252.097	-14.1837
	252.117	-13.2672
	252.137	-12.4494
	252.157	-11.7515
	252.177	-11.053
	252.197	-10.3966
	252.217	-9.78614
	252.237	-9.22927
	252.257	-8.6798
	252.277	-8.09076
	252.297	-7.6079
	252.317	-7.1018
	252.337	-6.60185
	252.357	-6.04874
	252.377	-5.5816
	252.397	-4.96666
	252.417	-4.39897
	252.437	-3.83669
	252.457	-3.16808
	252.477	-2.42357
	252.497	-1.64361
	252.517	-0.73609
	252.537	0.2922
	252.557	1.45321
	252.577	2.70811
	252.597	4.18331
	252.617	5.79827
	252.637	7.5888
	252.657	9.62415
	252.677	11.8449
	252.697	14.3508
	252.717	17.1323
	252.737	20.1784
	252.757	23.6694
	252.777	27.4283
	252.797	31.6534
	252.817	36.3662
	252.837	41.6266
	252.857	47.5973
	252.877	54.1941
	252.897	61.7125
	252.917	69.977
	252.937	79.1355
	252.957	89.1585
	252.977	99.9676
	252.997	111.491
	253.017	123.616
	253.037	136.317
	253.057	149.515
	253.077	163.119
	253.097	177.26
	253.117	191.738
	253.137	206.434
	253.157	221.169
	253.177	236.032
	253.197	250.583
	253.217	264.649
	253.237	278.178
	253.257	290.896
	253.277	302.474
	253.297	313.242
	253.317	322.944
	253.337	331.361
	253.357	338.439
	253.377	344.281
	253.397	349.029
	253.417	352.762
	253.437	355.233
	253.457	356.483
	253.477	357.023
	253.497	356.454
	253.517	354.922
	253.537	352.645
	253.557	349.569
	253.577	345.29
	253.597	340.266
	253.617	334.765
	253.637	328.64
	253.657	322.225
	253.677	315.22
	253.697	307.91
	253.717	300.715
	253.737	293.447
	253.757	285.993
	253.777	279.043
	253.797	272.712
	253.817	266.555
	253.837	260.777
	253.857	255.849
	253.877	252.223
	253.897	249.128
	253.917	246.784
	253.937	245.721
	253.957	246.007
	253.977	247.236
	253.997	249.221
	254.017	251.845
	254.037	255.84
	254.057	260.884
	254.077	266.219
	254.097	272.379
	254.117	279.02
	254.137	285.927
	254.157	292.942
	254.177	300.456
	254.197	307.984
	254.217	315.451
	254.237	322.479
	254.257	328.433
	254.277	334.476
	254.297	339.504
	254.317	344.669
	254.337	349.602
	254.357	353.249
	254.377	357.035
	254.397	359.983
	254.417	363.077
	254.437	367.262
	254.457	370.906
	254.477	375.349
	254.497	381.025
	254.517	387.898
	254.537	395.907
	254.557	404.966
	254.577	415.72
	254.597	430.123
	254.617	448.249
	254.637	-30.799
	254.657	-192.233
	254.677	-257.622
	254.697	-286.635
	254.717	-299.729
	254.737	-306.143
	254.757	-309.244
	254.777	-311.675
	254.797	-312.226
	254.817	-311.269
	254.837	-310.148
	254.857	-309.203
	254.877	-308.056
	254.897	-306.489
	254.917	-304.582
	254.937	-302.361
	254.957	-299.75
	254.977	-296.524
	254.997	-292.668
	255.017	-288.676
	255.037	-283.57
	255.057	-278.006
	255.077	-271.632
	255.097	-264.913
	255.117	-257.732
	255.137	-250.08
	255.157	-242.557
	255.177	-234.789
	255.197	-227.173
	255.217	-219.633
	255.237	-212.824
	255.257	-206.371
	255.277	-200.303
	255.297	-195.38
	255.317	-191.442
	255.337	-188.469
	255.357	-186.148
	255.377	-185.25
	255.397	-185.034
	255.417	-185.977
	255.437	-188.108
	255.457	-190.885
	255.477	-194.53
	255.497	-198.997
	255.517	-203.749
	255.537	-209.406
	255.557	-215.262
	255.577	-221.337
	255.597	-227.945
	255.617	-234.615
	255.637	-241.133
	255.657	-247.684
	255.677	-254.175
	255.697	-260.24
	255.717	-265.95
	255.737	-271.353
	255.757	-276.257
	255.777	-280.85
	255.797	-285.137
	255.817	-288.624
	255.837	-291.54
	255.857	-293.811
	255.877	-295.881
	255.897	-297.29
	255.917	-298.132
	255.937	-298.206
	255.957	-297.408
	255.977	-296.239
	255.997	-294.162
	256.017	-291.39
	256.037	-287.633
	256.057	-282.913
	256.077	-277.749
	256.097	-271.23
	256.117	-264.127
	256.137	-255.964
	256.157	-247.38
	256.177	-238.211
	256.197	-228.538
	256.217	-218.542
	256.237	-208.487
	256.257	-198.731
	256.277	-188.984
	256.297	-179.625
	256.317	-170.654
	256.337	-162.062
	256.357	-153.96
	256.377	-146.391
	256.397	-139.19
	256.417	-132.467
	256.437	-126.24
	256.457	-120.221
	256.477	-114.713
	256.497	-109.585
	256.517	-104.759
	256.537	-100.133
	256.557	-95.9551
	256.577	-92.0444
	256.597	-88.2274
	256.617	-84.7366
	256.637	-81.6886
	256.657	-78.5791
	256.677	-75.6357
	256.697	-72.9197
	256.717	-70.349
	256.737	-68.0341
	256.757	-65.757
	256.777	-63.6657
	256.797	-61.7636
	256.817	-59.8753
	256.837	-58.1725
	256.857	-56.5761
	256.877	-55.0205
	256.897	-53.6375
	256.917	-52.3418
	256.937	-51.127
	256.957	-49.9239
	256.977	-48.8259
	256.997	-47.7663
	257.017	-46.7473
	257.037	-45.8506
	257.057	-45.0352
	257.077	-44.3092
[truncated: 6,211 more rows]

## Sheet: Figure 2b
Figure 2b	time / s	Ir dissolution / pg s-1 µgIr-1 (Baseline, raw)	Ir dissolution / pg s-1 µgIr-1 (Baseline, smoothed)
	-34.7	0.0945	0.0945
	-33.941	0.07108	0.08145
	-33.182	0.07879	0.07244
	-32.423	0.06355	0.06568
	-31.664	0.05427	0.05281
	-30.905	0.06446	0.04825
	-30.146	0.03313	0.05229
	-29.387	0.01555	0.05263
	-28.628	0	0.04685
	-27.869	8.12687e-05	0.04422
	-27.11	0.05532	0.03948
	-26.351	0.09405	0.03678
	-25.592	0.05496	0.03689
	-24.833	0.06257	0.03676
	-24.074	0.04715	0.03723
	-23.315	0.00777	0.0414
	-22.556	0.03168	0.04244
	-21.797	0.0076	0.04552
	-21.038	0.02315	0.04338
	-20.279	0.05588	0.0397
	-19.52	0.06258	0.04076
	-18.761	0.04016	0.0376
	-18.002	0.078	0.03972
	-17.243	0.01559	0.04084
	-16.483	0.04635	0.04336
	-15.724	0.02317	0.04429
	-14.965	0.03896	0.04322
	-14.206	0.07074	0.04201
	-13.447	0.01519	0.04242
	-12.688	0.07899	0.04342
	-11.929	0.02459	0.0435
	-11.17	0.06951	0.04348
	-10.411	0.02155	0.04678
	-9.652	0.007	0.04941
	-8.893	0.0378	0.05099
	-8.134	0.06864	0.04931
	-7.375	0.05531	0.05086
	-6.616	0.07907	0.04877
	-5.857	0.01541	0.05143
	-5.098	0.09582	0.0494
	-4.339	0.06262	0.0511
	-3.58	0.06256	0.05177
	-2.821	0.04556	0.05239
	-2.062	0.03847	0.0545
	-1.303	0.04772	0.05652
	-0.544	0.06439	0.05644
	0.215	0.03909	0.06259
	0.974	0.04709	0.05776
	1.733	0.01699	0.06552
	2.492	0.04712	0.07353
	3.251	0.1003	0.08196
	4.01	0.08558	0.09206
	4.769	0.07793	0.10391
	5.528	0.10768	0.12317
	6.287	0.02331	0.13751
	7.046	0.17905	0.1519
	7.806	0.18262	0.17345
	8.565	0.17211	0.20271
	9.324	0.1899	0.22442
	10.083	0.22549	0.25081
	10.842	0.35334	0.28771
	11.601	0.25413	0.32149
	12.36	0.26293	0.3656
	13.119	0.34031	0.39771
	13.878	0.48591	0.42645
	14.637	0.42604	0.47018
	15.396	0.48138	0.5078
	16.155	0.63153	0.55083
	16.914	0.61434	0.59478
	17.673	0.68486	0.65134
	18.432	0.6608	0.71057
	19.191	0.61372	0.77064
	19.95	0.82803	0.81965
	20.709	0.75427	0.88453
	21.468	0.87082	0.93808
	22.227	1.01269	0.99324
	22.986	1.10251	1.05347
	23.745	1.15133	1.11271
	24.504	1.24134	1.19203
	25.263	1.22106	1.25662
	26.022	1.3992	1.32548
	26.781	1.28472	1.40437
	27.54	1.45886	1.46627
	28.299	1.51786	1.53068
	29.058	1.57352	1.59194
	29.817	1.85061	1.65053
	30.576	1.58245	1.71869
	31.336	1.86098	1.80141
	32.095	1.93753	1.87431
	32.854	1.79933	1.94078
	33.613	1.97896	2.0074
	34.372	2.02134	2.07347
	35.131	2.03017	2.12687
	35.89	2.26375	2.1816
	36.649	2.46181	2.24229
	37.408	2.49278	2.27295
	38.167	2.28168	2.31318
	38.926	2.45826	2.3652
	39.685	2.50894	2.41074
	40.444	2.3744	2.45138
	41.203	2.67162	2.47908
	41.962	2.49275	2.47814
	42.721	2.32096	2.48592
	43.48	2.54097	2.48098
	44.239	2.57954	2.50128
	44.998	2.66218	2.51538
	45.757	2.63088	2.52627
	46.516	2.44568	2.55718
	47.275	2.2496	2.55113
	48.034	2.57857	2.54924
	48.793	2.41862	2.56118
	49.552	2.58626	2.55625
	50.311	2.6698	2.5461
	51.07	2.67216	2.53335
	51.829	2.83808	2.53451
	52.588	2.58087	2.54647
	53.347	2.46445	2.56679
	54.106	2.50008	2.55443
	54.866	2.46703	2.56594
	55.625	2.42718	2.54812
	56.384	2.47099	2.52433
	57.143	2.64825	2.48674
	57.902	2.62507	2.45762
	58.661	2.55444	2.41725
	59.42	2.39315	2.39348
	60.179	2.59134	2.36941
	60.938	2.3189	2.35744
	61.697	2.31291	2.3266
	62.456	2.10836	2.31169
	63.215	2.40125	2.26634
	63.974	1.97542	2.22391
	64.733	2.10786	2.16913
	65.492	2.139	2.12413
	66.251	2.28746	2.06401
	67.01	1.96463	2.01778
	67.769	2.2474	1.96608
	68.528	1.96796	1.9375
	69.287	1.98859	1.89152
	70.046	1.73271	1.87158
	70.805	1.71816	1.84746
	71.564	1.68954	1.80404
	72.323	1.62547	1.75
	73.082	1.53738	1.70746
	73.841	1.67964	1.6555
	74.6	1.71153	1.61244
	75.359	1.67642	1.573
	76.118	1.746	1.53781
	76.877	1.48765	1.51364
	77.636	1.47684	1.48429
	78.396	1.3266	1.45722
	79.155	1.46803	1.43664
	79.914	1.32199	1.4123
	80.673	1.39699	1.36862
	81.432	1.20483	1.3446
	82.191	1.35568	1.29735
	82.95	1.24934	1.27296
	83.709	1.21931	1.23539
	84.468	1.22871	1.22392
	85.227	1.31458	1.2039
	85.986	1.05633	1.18001
	86.745	1.31608	1.16089
	87.504	1.03723	1.13557
	88.263	1.12179	1.10459
	89.022	0.91334	1.08022
	89.781	1.15449	1.05778
	90.54	1.16778	1.02786
	91.299	0.96372	0.99362
	92.058	1.11021	0.98637
	92.817	0.82499	0.95958
	93.576	0.891	0.94347
	94.335	0.8837	0.92375
	95.094	0.88271	0.92135
	95.853	0.77998	0.89782
	96.612	0.80091	0.86747
	97.371	0.94762	0.84616
	98.13	0.91425	0.82423
	98.889	0.79551	0.81212
	99.648	0.82601	0.80152
	100.407	0.87732	0.79436
	101.166	0.80151	0.79098
	101.925	0.71255	0.78929
	102.685	0.64411	0.78587
	103.444	0.78133	0.77638
	104.203	0.64321	0.76537
	104.962	0.7321	0.75152
	105.721	0.77625	0.73808
	106.48	0.8321	0.71499
	107.239	0.75457	0.70894
	107.998	0.7496	0.70334
	108.757	0.80527	0.6973
	109.516	0.74908	0.68271
	110.275	0.58775	0.68372
	111.034	0.62441	0.67504
	111.793	0.53106	0.66379
	112.552	0.7107	0.65139
	113.311	0.62864	0.63925
	114.07	0.55345	0.62603
	114.829	0.56242	0.61545
	115.588	0.65849	0.60171
	116.347	0.60188	0.6005
	117.106	0.60739	0.59755
	117.865	0.64609	0.60174
	118.624	0.57257	0.58909
	119.383	0.55127	0.5865
	120.142	0.64649	0.5878
	120.901	0.54303	0.58528
	121.66	0.56966	0.57678
	122.419	0.58015	0.56552
	123.178	0.59382	0.55978
	123.937	0.52108	0.54615
	124.696	0.58977	0.53707
	125.455	0.57295	0.53249
	126.215	0.52452	0.51987
	126.974	0.53099	0.5126
	127.733	0.43304	0.50519
	128.492	0.52123	0.50238
	129.251	0.44167	0.49699
	130.01	0.43645	0.49071
	130.769	0.4825	0.48323
	131.528	0.45721	0.47763
	132.287	0.43392	0.47676
	133.046	0.45849	0.47074
	133.805	0.53813	0.47857
	134.564	0.51287	0.47537
	135.323	0.42692	0.46745
	136.082	0.47763	0.46238
	136.841	0.48881	0.45826
	137.6	0.51154	0.4625
	138.359	0.44066	0.46504
	139.118	0.55057	0.46419
	139.877	0.47315	0.45714
	140.636	0.32292	0.44061
	141.395	0.3604	0.44078
	142.154	0.42069	0.43067
	142.913	0.52072	0.42652
	143.672	0.47211	0.42722
	144.431	0.44573	0.42534
	145.19	0.43236	0.41295
	145.949	0.26498	0.40203
	146.708	0.42938	0.39969
	147.467	0.32596	0.40481
	148.226	0.4266	0.40494
	148.985	0.52213	0.38746
	149.745	0.41238	0.38037
	150.504	0.36477	0.37633
	151.263	0.30926	0.37233
	152.022	0.28782	0.37761
	152.781	0.43721	0.37458
	153.54	0.42262	0.37306
	154.299	0.25862	0.36652
	155.058	0.36566	0.35356
	155.817	0.38523	0.35231
	156.576	0.37225	0.34982
	157.335	0.34424	0.35008
	158.094	0.38399	0.36279
	158.853	0.30317	0.35512
	159.612	0.32841	0.34802
	160.371	0.32782	0.36208
	161.13	0.39356	0.35957
	161.889	0.32751	0.35273
	162.648	0.31309	0.35434
	163.407	0.47842	0.3445
	164.166	0.32221	0.3396
	164.925	0.3161	0.33728
	165.684	0.46962	0.33489
	166.443	0.3279	0.33896
	167.202	0.28262	0.33285
	167.961	0.3965	0.33171
	168.72	0.19654	0.33014
	169.479	0.31048	0.32046
	170.238	0.26843	0.31707
	170.997	0.29262	0.32579
	171.756	0.38885	0.31553
	172.515	0.3019	0.3146
	173.275	0.31039	0.31684
	174.034	0.28947	0.31045
	174.793	0.33327	0.31936
	175.552	0.27135	0.31691
	176.311	0.44691	0.31612
	177.07	0.31571	0.31907
	177.829	0.31396	0.31148
	178.588	0.31618	0.3087
	179.347	0.30074	0.30911
	180.106	0.33014	0.30725
	180.865	0.27371	0.30113
	181.624	0.25664	0.29833
	182.383	0.33675	0.28232
	183.142	0.27511	0.28037
	183.901	0.26023	0.27747
	184.66	0.31652	0.27712
	185.419	0.26151	0.27274
	186.178	0.24144	0.26898
	186.937	0.22933	0.26481
	187.696	0.20679	0.26482
	188.455	0.2865	0.26017
	189.214	0.27053	0.25467
	189.973	0.3109	0.25689
	190.732	0.23504	0.2502
	191.491	0.27377	0.25465
	192.25	0.21106	0.2576
	193.009	0.2568	0.25611
	193.768	0.26696	0.26144
	194.527	0.19271	0.26323
	195.286	0.29346	0.26165
	196.045	0.21616	0.25533
	196.804	0.32827	0.24962
	197.564	0.28572	0.24669
	198.323	0.20691	0.25141
	199.082	0.28683	0.25416
	199.841	0.31332	0.25008
	200.6	0.24684	0.25121
	201.359	0.21614	0.24854
	202.118	0.14935	0.25147
	202.877	0.2298	0.24318
	203.636	0.28185	0.23857
	204.395	0.29799	0.23658
	205.154	0.20584	0.23337
	205.913	0.20963	0.22357
	206.672	0.25341	0.22167
	207.431	0.26021	0.22089
	208.19	0.20391	0.22503
	208.949	0.21655	0.22031
	209.708	0.17696	0.21476
	210.467	0.23869	0.21379
	211.226	0.16638	0.2146
	211.985	0.21825	0.21642
	212.744	0.20447	0.2178
	213.503	0.21156	0.21353
	214.262	0.15898	0.21316
	215.021	0.19864	0.21592
	215.78	0.28342	0.2228
	216.539	0.21799	0.21812
	217.298	0.23681	0.22195
	218.057	0.27413	0.21996
	218.816	0.19622	0.21692
	219.575	0.19835	0.21264
	220.334	0.25803	0.21381
	221.094	0.28011	0.22019
	221.853	0.16845	0.21501
	222.612	0.2239	0.21206
	223.371	0.18841	0.21403
	224.13	0.15883	0.20595
	224.889	0.14733	0.20562
	225.648	0.1765	0.20756
	226.407	0.29442	0.20517
	227.166	0.20564	0.20561
	227.925	0.17373	0.20227
	228.684	0.26644	0.20006
	229.443	0.15284	0.19853
	230.202	0.19135	0.20109
	230.961	0.22748	0.20785
	231.72	0.22208	0.20572
	232.479	0.28681	0.19829
	233.238	0.11828	0.19989
	233.997	0.19074	0.20007
	234.756	0.16549	0.20252
	235.515	0.19714	0.20293
	236.274	0.24882	0.20926
	237.033	0.14447	0.20899
	237.792	0.18303	0.21782
	238.551	0.22961	0.21762
	239.31	0.17646	0.23479
	240.069	0.30315	0.24965
	240.828	0.15911	0.26345
	241.587	0.28617	0.27649
	242.346	0.22356	0.29295
	243.105	0.3545	0.31507
	243.864	0.28377	0.33879
	244.624	0.37588	0.36333
	245.383	0.41363	0.40097
	246.142	0.37247	0.43619
	246.901	0.39272	0.48715
	247.66	0.49576	0.53318
	248.419	0.47616	0.58057
	249.178	0.53894	0.62114
	249.937	0.59769	0.67703
	250.696	0.74106	0.73268
	251.455	0.83151	0.79086
	252.214	0.92344	0.84777
	252.973	0.97666	0.918
	253.732	0.93436	0.99056
	254.491	0.96304	1.05941
	255.25	1.1222	1.13526
	256.009	1.21065	1.21117
	256.768	1.28625	1.27939
	257.527	1.22614	1.35621
	258.286	1.44618	1.41733
	259.045	1.58414	1.50565
	259.804	1.50886	1.58342
	260.563	1.67679	1.65232
	261.322	1.73628	1.73651
	262.081	1.76441	1.81092
	262.84	1.98383	1.87198
	263.599	1.84015	1.94934
	264.358	2.30153	2.0152
	265.117	2.10084	2.05914
	265.876	1.99663	2.13323
	266.635	2.385	2.20106
	267.394	2.32677	2.27291
	268.154	2.20218	2.32437
	268.913	2.38648	2.38492
	269.672	2.43405	2.43567
	270.431	2.24332	2.47454
	271.19	2.62015	2.51916
	271.949	2.6943	2.57201
	272.708	2.81404	2.60016
	273.467	2.53621	2.64291
	274.226	2.89215	2.7083
	274.985	2.60138	2.74912
	275.744	2.88456	2.78585
	276.503	2.77022	2.83771
	277.262	2.78941	2.87014
	278.021	2.80713	2.88664
	278.78	2.96813	2.89727
	279.539	3.18298	2.90938
	280.298	2.99871	2.91606
	281.057	2.98507	2.93724
	281.816	3.02115	2.94938
	282.575	3.10669	2.9682
	283.334	2.94175	2.96822
	284.093	2.97349	2.9845
	284.852	2.71792	2.95901
	285.611	2.99228	2.92365
	286.37	2.91916	2.89846
	287.129	3.06657	2.87854
	287.888	3.05251	2.85849
	288.647	2.78977	2.83586
	289.406	3.05138	2.79994
	290.165	2.58572	2.77328
	290.924	2.65253	2.74932
	291.683	2.62085	2.71347
	292.443	2.68636	2.66962
	293.202	2.72034	2.62042
	293.961	2.76733	2.57125
	294.72	2.40292	2.51591
	295.479	2.57362	2.45393
	296.238	2.35849	2.41824
	296.997	2.45455	2.36661
	297.756	2.26135	2.31987
	298.515	2.32852	2.26869
	299.274	2.3151	2.21528
	300.033	1.95954	2.15797
	300.792	2.12172	2.11307
	301.551	2.05045	2.05612
	302.31	1.87802	2.0071
	303.069	1.91972	1.96568
	303.828	1.91873	1.91652
	304.587	1.9191	1.86682
	305.346	1.9077	1.81263
	306.105	1.7295	1.79472
	306.864	1.71927	1.73778
	307.623	1.62319	1.68512
	308.382	1.83322	1.65166
	309.141	1.52397	1.6239
	309.9	1.58309	1.59082
	310.659	1.50217	1.54297
	311.418	1.6909	1.50184
	312.177	1.26767	1.45517
	312.936	1.26054	1.42322
	313.695	1.37617	1.38665
	314.454	1.5032	1.33538
	315.213	1.42259	1.29852
	315.973	1.2013	1.26527
	316.732	1.29084	1.23261
	317.491	1.02939	1.19011
	318.25	1.2401	1.17232
	319.009	1.07464	1.14942
	319.768	1.06409	1.11983
	320.527	0.97104	1.08039
	321.286	1.08447	1.04788
	322.045	1.01217	1.02362
	322.804	1.05346	0.99267
	323.563	1.00076	0.98303
	324.322	0.91712	0.95608
	325.081	0.93231	0.9338
	325.84	0.91155	0.91528
	326.599	0.93488	0.90712
	327.358	0.83744	0.88331
	328.117	0.82661	0.86783
	328.876	0.88485	0.85084
	329.635	0.83575	0.82892
	330.394	0.74054	0.80906
	331.153	0.78624	0.78714
	331.912	0.84863	0.77687
	332.671	0.72734	0.76187
	333.43	0.78003	0.7515
	334.189	0.79848	0.73258
	334.948	0.67201	0.72253
	335.707	0.61918	0.71473
	336.466	0.60353	0.70159
	337.225	0.75755	0.69446
	337.984	0.70985	0.67982
	338.743	0.68197	0.66945
	339.503	0.54274	0.65858
	340.262	0.73411	0.63864
	341.021	0.7188	0.63078
	341.78	0.54337	0.62799
	342.539	0.67924	0.61558
	343.298	0.62912	0.59753
	344.057	0.5717	0.58316
	344.816	0.61707	0.5696
	345.575	0.4993	0.562
	346.334	0.55419	0.54391
	347.093	0.57727	0.53267
	347.852	0.41746	0.52232
	348.611	0.4867	0.51229
	349.37	0.49429	0.49774
	350.129	0.47861	0.49187
	350.888	0.42873	0.47694
	351.647	0.46285	0.47656
	352.406	0.55011	0.4744
	353.165	0.38815	0.46451
	353.924	0.52882	0.45898
	354.683	0.41091	0.46223
	355.442	0.48367	0.45626
	356.201	0.39305	0.45363
	356.96	0.49355	0.45622
	357.719	0.52192	0.45298
	358.478	0.42891	0.43937
	359.237	0.33444	0.44238
	359.996	0.53544	0.43231
	360.755	0.40481	0.4324
	361.514	0.43903	0.42511
	362.273	0.46762	0.42232
	363.033	0.41431	0.4189
	363.792	0.34599	0.40623
	364.551	0.43318	0.3942
	365.31	0.37778	0.39991
	366.069	0.41238	0.38935
	366.828	0.37432	0.3792
	367.587	0.35109	0.37718
	368.346	0.44227	0.37522
	369.105	0.33193	0.37571
	369.864	0.24844	0.37582
	370.623	0.42007	0.37051
	371.382	0.37699	0.36923
	372.141	0.25266	0.36743
	372.9	0.40864	0.35886
	373.659	0.4382	0.35754
	374.418	0.42174	0.34687
	375.177	0.34768	0.3414
	375.936	0.35339	0.34524
	376.695	0.3587	0.33926
	377.454	0.38528	0.33353
	378.213	0.24583	0.3446
	378.972	0.33132	0.33582
	379.731	0.28223	0.33106
	380.49	0.24987	0.32462
	381.249	0.30597	0.32729
	382.008	0.33041	0.31962
	382.767	0.29105	0.30946
	383.526	0.41875	0.30593
	384.285	0.27692	0.30715
	385.044	0.36679	0.30127
	385.803	0.32507	0.3056
	386.562	0.38781	0.3062
	387.322	0.23832	0.30341
	388.081	0.20634	0.30219
	388.84	0.33229	0.30873
	389.599	0.26404	0.29999
	390.358	0.24326	0.30385
	391.117	0.34713	0.30225
	391.876	0.25879	0.29666
	392.635	0.26421	0.2856
	393.394	0.31204	0.28716
	394.153	0.38925	0.29144
	394.912	0.28755	0.29063
	395.671	0.3348	0.28882
	396.43	0.34281	0.28775
	397.189	0.24119	0.28228
	397.948	0.22199	0.27665
	398.707	0.26168	0.28441
	399.466	0.27055	0.28474
	400.225	0.32019	0.27778
	400.984	0.23685	0.27652
	401.743	0.2272	0.27214
	402.502	0.26505	0.26995
	403.261	0.17441	0.26949
	404.02	0.38058	0.26851
	404.779	0.31699	0.26951
	405.538	0.28483	0.26625
	406.297	0.26866	0.2604
	407.056	0.26919	0.26448
	407.815	0.30991	0.26601
	408.574	0.23429	0.25841
	409.333	0.20729	0.2617
	410.092	0.27673	0.25165
	410.852	0.22159	0.24464
	411.611	0.23237	0.2369
	412.37	0.29808	0.22354
	413.129	0.25013	0.21748
	413.888	0.15108	0.2086
	414.647	0.22377	0.20529
	415.406	0.22983	0.2067
	416.165	0.21185	0.20109
	416.924	0.16874	0.20453
	417.683	0.06827	0.20316
	418.442	0.1783	0.19709
	419.201	0.17673	0.19332
	419.96	0.18454	0.20317
	420.719	0.2285	0.20003
	421.478	0.19253	0.19525
	422.237	0.27317	0.19009
	422.996	0.21186	0.18651
	423.755	0.20698	0.19384
	424.514	0.19358	0.19449
	425.273	0.29893	0.19445
	426.032	0.17661	0.19241
	426.791	0.15809	0.19298
	427.55	0.13453	0.19567
	428.309	0.11508	0.19121
	429.068	0.17808	0.1909
	429.827	0.18818	0.18875
	430.586	0.17608	0.19455
	431.345	0.15398	0.19074
	432.104	0.23696	0.19012
	432.863	0.233	0.18971
	433.622	0.20624	0.19136
	434.382	0.20712	0.19816
	435.141	0.17474	0.19844
	435.9	0.28056	0.19393
	436.659	0.24186	0.19721
	437.418	0.16726	0.19753
	438.177	0.1519	0.19554
	438.936	0.1594	0.19558
	439.695	0.21696	0.19584
	440.454	0.18238	0.19341
	441.213	0.12048	0.18871
	441.972	0.22536	0.18207
	442.731	0.15881	0.17578
	443.49	0.20699	0.17639
	444.249	0.2337	0.17944
	445.008	0.21004	0.17894
	445.767	0.17077	0.17676
	446.526	0.10417	0.17951
	447.285	0.18094	0.18483
	448.044	0.14755	0.1847
	448.803	0.17645	0.18675
	449.562	0.19761	0.18506
	450.321	0.15191	0.18546
	451.08	0.18421	0.18426
	451.839	0.22364	0.19211
	452.598	0.20028	0.19639
	453.357	0.22347	0.19926
	454.116	0.18946	0.20055
	454.875	0.18176	0.1996
	455.634	0.23962	0.19816
	456.393	0.19212	0.19594
	457.152	0.28847	0.19311
	457.912	0.16837	0.18843
	458.671	0.22405	0.17829
	459.43	0.16688	0.174
	460.189	0.16218	0.17404
	460.948	0.17593	0.17423
	461.707	0.11865	0.17052
	462.466	0.14178	0.17033
	463.225	0.15347	0.15755
	463.984	0.04812	0.15621
	464.743	0.1591	0.15255
	465.502	0.19008	0.1511
	466.261	0.18469	0.15042
	467.02	0.18397	0.14613
	467.779	0.18923	0.14461
	468.538	0.0968	0.14704
	469.297	0.14817	0.1465
	470.056	0.16913	0.14972
	470.815	0.14515	0.14979
	471.574	0.15204	0.14723
	472.333	0.11161	0.14503
	473.092	0.09578	0.14667
	473.851	0.17824	0.14168
	474.61	0.14534	0.14452
	475.369	0.09642	0.14692
	476.128	0.16016	0.14144
	476.887	0.15179	0.1434
	477.646	0.15157	0.14295
	478.405	0.20859	0.14913
	479.164	0.11446	0.15289
	479.923	0.1394	0.15162
	480.682	0.18416	0.1479
	481.441	0.0869	0.14893
	482.201	0.17456	0.15035
	482.96	0.14536	0.15334
	483.719	0.20427	0.1544
	484.478	0.15214	0.14377
	485.237	0.15914	0.14304
	485.996	0.08954	0.14132
	486.755	0.11186	0.13435
	487.514	0.18159	0.13769
	488.273	0.1966	0.13343
	489.032	0.16739	0.13073
	489.791	0.0492	0.1312
	490.55	0.10349	0.1328
	491.309	0.11353	0.13094
	492.068	0.07968	0.12931
	492.827	0.13701	0.12794
	493.586	0.1107	0.12604
	494.345	0.10481	0.12268
	495.104	0.21128	0.12263
	495.863	0.17614	0.12756
	496.622	0.13122	0.1292
	497.381	0.06516	0.12807
	498.14	0.09132	0.13187
	498.899	0.15311	0.12793
	499.658	0.14609	0.12809
	500.417	0.16665	0.13003
	501.176	0.12324	0.12135
	501.935	0.12801	0.11853
	502.694	0.09667	0.1194
	503.453	0.13661	0.12466
	504.212	0.07797	0.12943
	504.971	0.11304	0.12635
	505.731	0.13393	0.12582
	506.49	0.08113	0.12218
	507.249	0.1338	0.12076
	508.008	0.14421	0.11449
	508.767	0.14408	0.11295
	509.526	0.16286	0.1126
	510.285	0.10688	0.11589
	511.044	0.13819	0.11488
	511.803	0.11211	0.11488
	512.562	0.10196	0.11273
	513.321	0.03397	0.1109
	514.08	0.07353	0.11006
	514.839	0.13131	0.10488
	515.598	0.12727	0.10158
	516.357	0.09799	0.09825
	517.116	0.13388	0.098
	517.875	0.04894	0.09755
	518.634	0.10624	0.09403
	519.393	0.13166	0.1041
	520.152	0.06642	0.10908
	520.911	0.1134	0.11159
	521.67	0.05686	0.11153
	522.429	0.13447	0.11619
	523.188	0.10529	0.10994
	523.947	0.04926	0.11354
	524.706	0.18491	0.11751
	525.465	0.14837	0.11878
	526.224	0.16884	0.12244
	526.983	0.1264	0.12394
	527.742	0.16792	0.13328
	528.501	0.04008	0.13928
	529.261	0.10292	0.14574
	530.02	0.16587	0.15466
	530.779	0.15074	0.15718
	531.538	0.12129	0.15159
	532.297	0.13591	0.15324
	533.056	0.1969	0.15935
	533.815	0.22452	0.1576
	534.574	0.20217	0.16197
	535.333	0.18313	0.165
	536.092	0.22268	0.16358
	536.851	0.06449	0.16525
	537.61	0.19352	0.16941
	538.369	0.21814	0.17157
	539.128	0.14172	0.16604
	539.887	0.10563	0.16477
	540.646	0.14837	0.16248
	541.405	0.14446	0.15734
	542.164	0.17591	0.1505
	542.923	0.18357	0.15609
	543.682	0.1684	0.1564
	544.441	0.11385	0.15186
	545.2	0.20549	0.15502
	545.959	0.16781	0.16131
	546.718	0.10607	0.16434
	547.477	0.12009	0.16911
	548.236	0.14834	0.17235
	548.995	0.19811	0.17442
	549.754	0.15007	0.17756
	550.513	0.18918	0.18786
	551.272	0.19993	0.19005
	552.031	0.19376	0.19386
	552.791	0.21603	0.20456
	553.55	0.22456	0.21728
	554.309	0.21461	0.22293
	555.068	0.21555	0.2278
	555.827	0.26837	0.2363
	556.586	0.23821	0.24175
	557.345	0.22508	0.251
	558.104	0.26646	0.25579
	558.863	0.31097	0.26548
	559.622	0.23313	0.27205
	560.381	0.27102	0.27875
	561.14	0.27759	0.28693
	561.899	0.27093	0.29257
	562.658	0.33879	0.3001
	563.417	0.26561	0.31014
	564.176	0.36133	0.31623
	564.935	0.32317	0.32976
	565.694	0.31507	0.34422
	566.453	0.33816	0.35329
	567.212	0.35298	0.37011
	567.971	0.35119	0.3817
	568.73	0.37572	0.40072
	569.489	0.35785	0.42085
	570.248	0.51385	0.44913
	571.007	0.45001	0.47407
	571.766	0.40704	0.49529
	572.525	0.52999	0.53887
	573.284	0.44479	0.57509
	574.043	0.62404	0.63503
	574.802	0.56748	0.71573
	575.561	0.78557	0.79232
	576.32	0.69733	0.87653
	577.08	0.63332	0.98139
	577.839	0.99187	1.13002
	578.598	0.89629	1.28626
	579.357	1.25033	1.50129
	580.116	1.5862	1.73782
	580.875	1.50665	2.01335
	581.634	1.7771	2.31612
	582.393	2.02279	2.65184
	583.152	2.63653	3.06579
	583.911	2.87359	3.53753
	584.67	3.67025	4.06231
	585.429	4.17206	4.66955
	586.188	4.70045	5.243
	586.947	5.32699	5.90169
	587.706	5.73321	6.57914
	588.465	6.84252	7.23676
	589.224	8.06796	7.81051
	589.983	8.7681	8.38916
	590.742	10.3589	8.8171
	591.501	10.1879	9.22195
	592.26	11.3871	9.5416
	593.019	11.9388	9.8623
	593.778	11.8871	10.1164
	594.537	11.2427	10.2518
	595.296	11.5532	10.2899
	596.055	10.0894	10.271
	596.814	10.2449	10.1234
	597.573	9.49507	9.96862
	598.332	10.1375	9.71755
	599.091	9.54419	9.41297
	599.85	8.87426	9.11657
	600.61	8.6401	8.82539
	601.369	8.48384	8.49779
	602.128	8.1445	8.23377
	602.887	7.8665	7.94546
	603.646	7.62111	7.733
	604.405	7.3701	7.46173
	605.164	7.44109	7.21062
	605.923	6.87502	7.0007
	606.682	6.63936	6.8265
	607.441	6.12901	6.64126
	608.2	5.92033	6.44829
	608.959	6.30814	6.27423
	609.718	6.06836	6.10408
	610.477	5.77756	5.9433
	611.236	5.72546	5.77943
	611.995	6.02714	5.61135
	612.754	5.70518	5.48293
	613.513	5.25003	5.34535
	614.272	5.25554	5.23605
	615.031	5.06883	5.103
	615.79	4.95845	4.98353
	616.549	4.98297	4.8827
	617.308	4.35389	4.75926
	618.067	4.7131	4.61097
	618.826	4.0653	4.48331
	619.585	4.28076	4.39
	620.344	4.31249	4.29944
	621.103	4.27623	4.21142
	621.862	4.26518	4.12493
	622.621	3.87383	4.02927
	623.38	3.80277	3.97878
	624.14	3.79034	3.90061
	624.899	3.85026	3.8493
	625.658	3.89714	3.76729
	626.417	3.74855	3.6947
	627.176	3.66109	3.62331
	627.935	3.54815	3.53797
	628.694	3.5965	3.47079
	629.453	3.54054	3.41896
	630.212	3.29571	3.37773
	630.971	3.05052	3.31521
	631.73	3.2237	3.25271
	632.489	3.20532	3.20302
	633.248	2.98511	3.15867
	634.007	2.86616	3.09655
	634.766	3.02536	3.04165
	635.525	3.17188	2.98782
	636.284	2.91241	2.93789
	637.043	2.95963	2.90717
	637.802	3.00316	2.86485
	638.561	2.99596	2.81562
	639.32	2.61629	2.77884
	640.079	2.77298	2.74673
	640.838	2.73311	2.68495
	641.597	2.54682	2.63788
	642.356	2.58958	2.6192
	643.115	2.58896	2.57155
	643.874	2.46693	2.51652
	644.633	2.43338	2.4615
	645.392	2.38449	2.4321
	646.151	2.09864	2.37654
	646.91	2.46591	2.32397
	647.67	2.6322	2.28165
	648.429	2.24477	2.24853
	649.188	2.17783	2.20764
	649.947	2.17062	2.16615
	650.706	2.17528	2.13568
	651.465	1.93957	2.0892
	652.224	1.94461	2.07649
	652.983	1.91204	2.03331
	653.742	2.09276	1.96294
	654.501	1.9756	1.92466
	655.26	1.84461	1.88091
	656.019	1.9763	1.86057
	656.778	1.68724	1.82133
	657.537	1.90797	1.81069
	658.296	1.81826	1.78537
	659.055	1.57657	1.78019
	659.814	1.67065	1.75655
	660.573	1.52155	1.73802
	661.332	1.86552	1.71578
	662.091	1.58663	1.68217
	662.85	1.78006	1.67808
	663.609	1.56485	1.64316
	664.368	1.83422	1.61268
	665.127	1.73817	1.60028
	665.886	1.69765	1.58876
	666.645	1.51113	1.57668
	667.404	1.47211	1.54833
	668.163	1.62591	1.53527
	668.922	1.38413	1.50633
	669.681	1.36105	1.49865
	670.44	1.39058	1.45916
	671.199	1.49788	1.43016
	671.959	1.34031	1.40458
	672.718	1.44035	1.37885
	673.477	1.39063	1.36455
	674.236	1.34593	1.32896
	674.995	1.44964	1.31636
	675.754	1.24196	1.29381
	676.513	1.30322	1.27816
	677.272	1.31388	1.25026
	678.031	1.12521	1.24344
	678.79	1.25752	1.22144
	679.549	1.09213	1.1993
	680.308	1.19514	1.17954
	681.067	1.02281	1.15264
	681.826	1.15583	1.1421
	682.585	1.07938	1.12102
	683.344	1.23804	1.10221
	684.103	1.11029	1.07993
	684.862	1.05858	1.06411
	685.621	1.04953	1.06326
	686.38	1.04606	1.05174
	687.139	1.08385	1.05126
	687.898	0.98704	1.0326
	688.657	1.03173	1.02539
	689.416	0.79107	1.00479
	690.175	1.02015	0.98648
	690.934	1.07942	0.9752
	691.693	1.02232	0.97209
	692.452	1.01563	0.96683
	693.211	0.87595	0.95488
	693.97	0.97113	0.95129
	694.729	0.92912	0.93978
	695.489	0.83561	0.93871
	696.248	0.88937	0.92742
	697.007	1.00289	0.89897
	697.766	0.96713	0.89004
	698.525	0.90468	0.87106
	699.284	0.93311	0.86354
	700.043	0.85915	0.84725
	700.802	0.77495	0.83321
	701.561	0.85082	0.82308
	702.32	0.65264	0.81924
	703.079	0.8884	0.80572
	703.838	0.73088	0.79512
	704.597	0.76324	0.77361
	705.356	0.72681	0.75165
	706.115	0.71851	0.74461
	706.874	0.68366	0.73318
	707.633	0.83177	0.72331
	708.392	0.80003	0.71893
	709.151	0.8082	0.70713
	709.91	0.58202	0.69488
	710.669	0.6036	0.6905
	711.428	0.75356	0.68025
	712.187	0.60351	0.66719
	712.946	0.7028	0.66574
	713.705	0.58696	0.65168
	714.464	0.71136	0.62951
	715.223	0.54711	0.62482
	715.982	0.6976	0.63198
	716.741	0.57311	0.63153
	717.5	0.52251	0.62164
	718.259	0.66197	0.62023
	719.019	0.62091	0.60914
	719.778	0.46737	0.60016
	720.537	0.73795	0.58731
	721.296	0.68936	0.58182
	722.055	0.59683	0.57006
	722.814	0.6052	0.56174
	723.573	0.58237	0.56203
	724.332	0.53649	0.55924
	725.091	0.45228	0.55414
	725.85	0.51863	0.55976
	726.609	0.46479	0.55086
	727.368	0.52109	0.54395
	728.127	0.44836	0.54749
	728.886	0.52692	0.54663
	729.645	0.62002	0.54304
	730.404	0.54449	0.54179
	731.163	0.55156	0.55321
	731.922	0.60458	0.54905
	732.681	0.58561	0.54965
	733.44	0.64995	0.54504
	734.199	0.59227	0.54939
	734.958	0.52859	0.54314
	735.717	0.5177	0.53464
	736.476	0.62353	0.53512
	737.235	0.45625	0.52333
	737.994	0.47385	0.51371
	738.753	0.45197	0.50596
	739.512	0.51355	0.48916
	740.271	0.43322	0.48249
	741.03	0.49246	0.46939
	741.789	0.55169	0.46678
	742.549	0.37465	0.44736
	743.308	0.4604	0.44337
	744.067	0.4693	0.448
	744.826	0.39802	0.44247
	745.585	0.49209	0.44298
	746.344	0.33219	0.44204
	747.103	0.47848	0.43933
	747.862	0.33232	0.43248
	748.621	0.39634	0.43607
	749.38	0.54326	0.4319
	750.139	0.36901	0.43085
	750.898	0.52121	0.42813
	751.657	0.41916	0.42275
	752.416	0.45175	0.42652
	753.175	0.44902	0.42304
	753.934	0.42856	0.43335
	754.693	0.39772	0.43266
	755.452	0.45354	0.42404
	756.211	0.35732	0.42469
	756.97	0.41139	0.41394
	757.729	0.38878	0.41989
	758.488	0.42619	0.41745
	759.247	0.48694	0.41635
	760.006	0.38598	0.40773
	760.765	0.41401	0.40814
	761.524	0.37881	0.40483
	762.283	0.35998	0.41134
	763.042	0.50828	0.40895
	763.801	0.41515	0.41185
	764.56	0.43255	0.41068
	765.319	0.29935	0.40553
	766.078	0.4038	0.39768
	766.838	0.40394	0.39581
	767.597	0.45491	0.39446
	768.356	0.37558	0.39302
	769.115	0.43227	0.39266
	769.874	0.40865	0.38937
	770.633	0.40974	0.38587
	771.392	0.26821	0.3917
	772.151	0.38585	0.39434
	772.91	0.35861	0.38677
	773.669	0.33846	0.38682
	774.428	0.50286	0.38692
	775.187	0.36569	0.38306
	775.946	0.38019	0.38025
	776.705	0.38667	0.37426
	777.464	0.44342	0.37271
	778.223	0.29038	0.36408
	778.982	0.45575	0.36189
	779.741	0.37712	0.36136
	780.5	0.37435	0.35038
	781.259	0.3665	0.347
	782.018	0.31978	0.33961
	782.777	0.24507	0.33457
	783.536	0.25632	0.32644
	784.295	0.32575	0.3308
	785.054	0.33051	0.32219
	785.813	0.33824	0.31921
	786.572	0.31492	0.31755
	787.331	0.26936	0.31268
	788.09	0.31101	0.31562
	788.849	0.32154	0.31464
	789.608	0.35572	0.31716
	790.368	0.32661	0.32719
	791.127	0.33248	0.32874
	791.886	0.34948	0.3252
	792.645	0.29345	0.32163
	793.404	0.36387	0.32533
	794.163	0.23027	0.32028
	794.922	0.29416	0.31535
	795.681	0.47615	0.31091
	796.44	0.35382	0.30916
	797.199	0.28517	0.30809
	797.958	0.26134	0.30047
	798.717	0.32485	0.30835
	799.476	0.23524	0.30053
	800.235	0.24756	0.30439
	800.994	0.2892	0.30319
	801.753	0.30033	0.29287
	802.512	0.31642	0.28314
	803.271	0.23518	0.28487
	804.03	0.41172	0.29409
	804.789	0.24659	0.28648
	805.548	0.28811	0.29252
	806.307	0.27613	0.29329
	807.066	0.32134	0.29277
	807.825	0.20789	0.2945
	808.584	0.31111	0.29612
	809.343	0.39966	0.29653
	810.102	0.21072	0.28609
	810.861	0.3258	0.28987
	811.62	0.25922	0.28901
	812.379	0.28135	0.28653
	813.138	0.32633	0.28166
	813.898	0.34069	0.2832
	814.657	0.24129	0.27835
	815.416	0.25514	0.27112
	816.175	0.30328	0.27498
	816.934	0.27519	0.2682
	817.693	0.23894	0.2727
	818.452	0.24833	0.2689
	819.211	0.23094	0.26916
	819.97	0.23844	0.25816
	820.729	0.29113	0.2603
	821.488	0.26861	0.26223
	822.247	0.22406	0.25647
	823.006	0.32682	0.26081
	823.765	0.22435	0.25622
	824.524	0.33024	0.25573
	825.283	0.17556	0.25995
	826.042	0.27339	0.25464
	826.801	0.28421	0.2528
	827.56	0.21677	0.25132
	828.319	0.34029	0.25444
	829.078	0.17012	0.24666
	829.837	0.24104	0.24689
	830.596	0.29429	0.23881
	831.355	0.15866	0.24562
	832.114	0.26356	0.24057
	832.873	0.24643	0.23655
	833.632	0.27091	0.23133
	834.391	0.2101	0.22352
	835.15	0.22773	0.22725
	835.909	0.20915	0.22748
	836.668	0.27768	0.22221
	837.428	0.19764	0.22771
	838.187	0.2239	0.22603
	838.946	0.13845	0.21965
	839.705	0.22313	0.22222
	840.464	0.2261	0.22173
	841.223	0.24448	0.22448
	841.982	0.21519	0.22622
	842.741	0.24124	0.22467
	843.5	0.23827	0.22563
	844.259	0.15072	0.22216
	845.018	0.30945	0.23301
	845.777	0.20282	0.2342
	846.536	0.26903	0.23944
	847.295	0.23516	0.23619
	848.054	0.25452	0.23971
	848.813	0.21197	0.24614
	849.572	0.17179	0.24662
	850.331	0.30129	0.25223
	851.09	0.24102	0.25323
	851.849	0.30472	0.26043
	852.608	0.19562	0.26208
	853.367	0.26807	0.26558
	854.126	0.33767	0.27791
	854.885	0.24546	0.28886
	855.644	0.23489	0.30955
	856.403	0.32438	0.31698
	857.162	0.31086	0.33116
	857.921	0.29381	0.33859
	858.68	0.28755	0.36157
	859.439	0.43948	0.37938
	860.198	0.37631	0.3918
	860.957	0.48207	0.40984
	861.717	0.41277	0.43442
	862.476	0.45378	0.45533
	863.235	0.41615	0.48066
	863.994	0.54029	0.51334
	864.753	0.53528	0.54258
	865.512	0.52397	0.56428
	866.271	0.51598	0.59108
	867.03	0.60358	0.61888
	867.789	0.63807	0.64626
	868.548	0.69074	0.66927
	869.307	0.78415	0.7109
	870.066	0.72604	0.74038
	870.825	0.76503	0.77504
	871.584	0.77829	0.81104
	872.343	0.89907	0.84643
	873.102	0.82342	0.88171
	873.861	0.79898	0.91407
	874.62	1.0406	0.95258
	875.379	0.98247	0.98692
	876.138	1.05516	1.03202
	876.897	1.06403	1.06101
	877.656	1.04688	1.08428
	878.415	1.13265	1.11735
	879.174	1.12352	1.15443
	879.933	1.26835	1.19804
	880.692	1.29928	1.2303
	881.451	1.40252	1.26487
	882.21	1.19996	1.30746
	882.969	1.12736	1.34279
	883.728	1.39506	1.38381
	884.487	1.37958	1.42549
	885.247	1.45319	1.46728
	886.006	1.52446	1.49166
	886.765	1.50102	1.50089
	887.524	1.69406	1.52189
	888.283	1.59403	1.5517
	889.042	1.66215	1.58722
	889.801	1.75779	1.60469
	890.56	1.75033	1.64138
	891.319	1.63412	1.65427
	892.078	1.43773	1.65871
	892.837	1.71746	1.66866
	893.596	1.6471	1.67562
	894.355	1.6602	1.6838
	895.114	1.65708	1.68334
	895.873	1.93001	1.68112
	896.632	1.6465	1.68526
	897.391	1.59102	1.70319
	898.15	1.65031	1.71625
	898.909	1.79845	1.73043
	899.668	1.71677	1.74116
	900.427	1.65521	1.74658
	901.186	1.72453	1.74142
	901.945	1.81239	1.72889
	902.704	1.90316	1.74545
	903.463	1.63356	1.74354
	904.222	1.93013	1.75595
	904.981	1.80814	1.74639
	905.74	1.74142	1.7578
	906.499	1.57977	1.77273
	907.258	1.74194	1.76711
	908.017	1.895	1.75543
	908.777	1.56225	1.73304
	909.536	1.8365	1.74445
	910.295	1.65515	1.73363
	911.054	1.88789	1.71922
	911.813	1.87909	1.71294
	912.572	1.64023	1.72171
	913.331	1.63715	1.70582
	914.09	1.56732	1.67444
	914.849	1.80482	1.67906
	915.608	1.76779	1.66216
	916.367	1.59193	1.66265
	917.126	1.64719	1.63081
	917.885	1.71139	1.60011
	918.644	1.50352	1.59952
	919.403	1.42432	1.59531
	920.162	1.63158	1.58757
	920.921	1.58306	1.56272
	921.68	1.66247	1.53242
	922.439	1.41034	1.53408
	923.198	1.4185	1.52322
	923.957	1.63139	1.51552
	924.716	1.57405	1.52164
	925.475	1.45127	1.51616
	926.234	1.43197	1.51014
	926.993	1.3134	1.51926
	927.752	1.61679	1.50653
	928.511	1.48423	1.51509
	929.27	1.59592	1.51708
	930.029	1.59534	1.51101
	930.788	1.34216	1.51895
	931.547	1.5412	1.52092
	932.307	1.71993	1.538
	933.066	1.47145	1.55869
	933.825	1.53872	1.54797
	934.584	1.44834	1.54624
	935.343	1.5404	1.53715
	936.102	1.69316	1.52184
	936.861	1.48084	1.52812
	937.62	1.68809	1.52486
	938.379	1.62382	1.49699
	939.138	1.45593	1.50206
	939.897	1.45831	1.49702
	940.656	1.45954	1.47969
	941.415	1.36574	1.48101
	942.174	1.4363	1.47079
	942.933	1.49232	1.4641
	943.692	1.30192	1.42853
	944.451	1.54748	1.4073
	945.21	1.46317	1.39669
	945.969	1.1884	1.38489
	946.728	1.56006	1.37673
	947.487	1.53995	1.35909
	948.246	1.38049	1.36177
	949.005	1.15446	1.34318
	949.764	1.30545	1.3433
	950.523	1.29677	1.33265
	951.282	1.28127	1.32627
	952.041	1.33718	1.33573
	952.8	1.10112	1.31612
	953.559	1.47647	1.2931
	954.318	1.21352	1.27566
	955.077	1.30371	1.28238
	955.836	1.38771	1.28524
	956.596	1.36754	1.2878
	957.355	1.33028	1.27473
	958.114	1.26583	1.26495
	958.873	1.19473	1.27657
	959.632	1.11885	1.25147
	960.391	1.25533	1.2365
	961.15	1.34829	1.22798
	961.909	1.33512	1.21588
	962.668	1.08523	1.2083
	963.427	1.19054	1.20121
	964.186	1.27545	1.19152
	964.945	1.09995	1.18398
	965.704	0.98893	1.18332
	966.463	1.17597	1.19053
	967.222	1.20622	1.18375
	967.981	1.25373	1.17473
	968.74	1.22397	1.18963
	969.499	1.12044	1.18046
	970.258	1.08163	1.1779
	971.017	1.10903	1.17475
	971.776	1.3635	1.20348
	972.535	1.24654	1.20002
	973.294	1.19989	1.19762
	974.053	1.30874	1.18603
	974.812	1.05287	1.16426
	975.571	1.23716	1.15492
	976.33	1.05263	1.15792
	977.089	1.41995	1.15883
	977.848	1.12403	1.14
	978.607	1.1702	1.12508
	979.366	1.07985	1.11516
	980.126	0.89745	1.1029
	980.885	0.9804	1.10594
	981.644	1.12658	1.09944
	982.403	1.12269	1.10056
	983.162	1.08102	1.09155
	983.921	1.02273	1.09712
	984.68	1.0511	1.11453
	985.439	1.12489	1.11532
	986.198	1.09841	1.14079
	986.957	1.13971	1.15984
	987.716	1.06946	1.17161
	988.475	1.28476	1.18575
	989.234	1.20756	1.19315
	989.993	1.43127	1.20945
	990.752	1.09182	1.22609
	991.511	1.27952	1.23705
	992.27	1.2661	1.2427
	993.029	1.30313	1.23985
	993.788	1.33473	1.25745
	994.547	1.19208	1.25928
	995.306	1.26728	1.25222
	996.065	1.3006	1.23901
	996.824	1.28928	1.248
	997.583	1.18324	1.24295
	998.342	1.09699	1.24603
	999.101	1.33338	1.23383
	999.86	1.31223	1.23272
	1000.62	1.10165	1.23486
	1001.38	1.23313	1.22626
	1002.14	1.22659	1.2198
	1002.9	1.20387	1.20948
	1003.66	1.31227	1.21076
	1004.41	1.12009	1.20808
	1005.17	1.31818	1.21584
	1005.93	1.22408	1.19715
	1006.69	1.1383	1.20289
	1007.45	1.20377	1.20066
	1008.21	1.13448	1.19552
	1008.97	1.20246	1.17242
	1009.73	1.05678	1.15724
	1010.49	1.44966	1.14973
	1011.25	1.03191	1.14301
	1012	1.18774	1.14863
	1012.76	1.19978	1.15356
	1013.52	1.14946	1.1572
	1014.28	0.85734	1.15683
	1015.04	1.08455	1.15316
	1015.8	1.00747	1.1592
	1016.56	1.21739	1.13932
	1017.32	1.3083	1.14332
	1018.08	1.21224	1.13472
	1018.84	1.25844	1.13714
	1019.6	1.12886	1.13341
	1020.35	1.14746	1.14416
	1021.11	1.14742	1.14691
	1021.87	1.15144	1.15536
	1022.63	1.09188	1.14463
	1023.39	1.05877	1.12937
	1024.15	1.2361	1.11611
	1024.91	1.09342	1.10481
	1025.67	1.01861	1.09143
	1026.43	1.12578	1.09047
	1027.19	1.13425	1.0809
	1027.94	1.05642	1.07236
	1028.7	1.07951	1.07418
	1029.46	1.01325	1.07216
	1030.22	1.08897	1.05278
	1030.98	0.92812	1.05302
	1031.74	1.13311	1.05292
	1032.5	1.00378	1.05288
	1033.26	1.02337	1.0445
	1034.02	1.11919	1.04477
	1034.78	1.02857	1.0453
	1035.53	0.94533	1.04728
	1036.29	1.09702	1.04563
	1037.05	1.01706	1.04282
	1037.81	1.12521	1.044
	1038.57	1.0086	1.04924
	1039.33	1.06036	1.05245
	1040.09	1.08752	1.04618
	1040.85	1.04294	1.0453
	1041.61	1.06424	1.03743
	1042.37	0.88603	1.03192
	1043.12	1.15082	1.03578
	1043.88	1.08227	1.03124
	1044.64	1.07161	1.03446
	1045.4	1.02509	1.02667
	1046.16	1.0154	1.02573
	1046.92	0.82727	1.01971
	1047.68	1.01439	1.00869
	1048.44	1.07496	1.00701
	1049.2	1.05707	0.98933
	1049.96	1.05692	0.98294
	1050.71	0.94349	0.98333
	1051.47	1.07352	0.98852
	1052.23	0.9525	0.98704
	1052.99	0.89901	1.0073
	1053.75	0.86087	0.9976
	1054.51	0.88554	0.98779
	1055.27	0.98643	0.97196
	1056.03	1.07744	0.96207
	1056.79	1.103	0.94744
	1057.55	0.99318	0.93306
	1058.31	1.13116	0.92983
	1059.07	0.86887	0.92201
	1059.82	0.92785	0.93666
	1060.58	0.81954	0.93113
	1061.34	0.9086	0.92053
	1062.1	0.72414	0.90364
	1062.86	0.85783	0.89845
	1063.62	0.90391	0.89811
	1064.38	0.78176	0.89486
	1065.14	1.08063	0.89971
	1065.9	0.80267	0.90401
	1066.65	0.82737	0.90528
	1067.41	0.82408	0.91048
	1068.17	1.02522	0.919
	1068.93	0.98795	0.91756
	1069.69	1.08246	0.9173
	1070.45	0.94163	0.93228
	1071.21	0.99233	0.91693
	1071.97	0.83868	0.93547
	1072.73	0.98646	0.93471
	1073.49	0.85202	0.92665
	1074.24	0.83622	0.92375
	1075	0.90008	0.91386
	1075.76	1.00642	0.9059
	1076.52	0.85034	0.89266
	1077.28	1.08081	0.88198
	1078.04	0.81587	0.87948
	1078.8	0.70331	0.87761
	1079.56	0.98168	0.88848
	1080.32	0.83959	0.89517
	1081.08	0.96304	0.90178
	1081.84	0.74307	0.89448
	1082.6	0.83214	0.90793
	1083.35	0.80118	0.89939
	1084.11	0.95843	0.90267
	1084.87	1.01496	0.91053
	1085.63	0.93656	0.90705
	1086.39	0.99928	0.90603
	1087.15	0.89699	0.89461
	1087.91	1.05202	0.90319
	1088.67	0.95279	0.90748
	1089.43	0.86504	0.91643
	1090.18	0.82113	0.92243
	1090.94	0.92953	0.91126
	1091.7	0.82436	0.90675
	1092.46	0.79169	0.89731
	1093.22	0.87174	0.88776
	1093.98	0.89654	0.87021
	1094.74	0.93537	0.86115
	1095.5	1.04846	0.85775
	1096.26	0.84737	0.86041
	1097.02	0.86894	0.85646
	1097.77	0.85772	0.85813
	1098.53	0.75364	0.86272
	1099.29	0.78881	0.85993
	1100.05	0.81694	0.8534
	1100.81	0.81396	0.8616
	1101.57	0.86113	0.84439
	1102.33	0.87021	0.83846
	1103.09	0.84942	0.82515
	1103.85	0.86048	0.82422
	1104.61	0.82994	0.83011
	1105.37	0.79864	0.8225
	1106.12	1.05839	0.82566
	1106.88	0.79024	0.82842
	1107.64	0.7584	0.82779
	1108.4	0.6694	0.82716
	1109.16	0.8437	0.83653
	1109.92	0.84205	0.81774
	1110.68	0.67458	0.81239
	1111.44	0.86444	0.81588
	1112.2	0.85523	0.80566
	1112.96	0.85171	0.80486
	1113.71	0.86081	0.80613
	1114.47	0.98991	0.81112
	1115.23	0.5786	0.81066
	1115.99	0.74974	0.79755
	1116.75	0.85104	0.79747
	1117.51	0.90502	0.79296
	1118.27	0.77832	0.80255
	1119.03	0.77749	0.80065
	1119.79	0.74411	0.8092
	1120.55	0.83692	0.79417
	1121.31	0.64539	0.80105
	1122.07	0.6733	0.80211
	1122.82	0.79678	0.79583
	1123.58	0.99912	0.78641
	1124.34	0.82316	0.7879
	1125.1	0.98905	0.79063
	1125.86	0.76444	0.78545
	1126.62	0.68183	0.78165
	1127.38	0.76564	0.80392
	1128.14	0.75681	0.82059
	1128.9	0.76375	0.81817
	1129.65	0.80063	0.79933
	1130.41	0.81853	0.80505
	1131.17	0.66646	0.7877
	1131.93	0.77982	0.79363
	1132.69	0.97951	0.79607
	1133.45	0.92339	0.79347
	1134.21	0.76038	0.79334
	1134.97	0.71657	0.79766
	1135.73	0.909	0.79248
	1136.49	0.72878	0.78759
	1137.24	0.85341	0.81049
	1138	0.71834	0.81305
	1138.76	0.72672	0.79655
	1139.52	0.75485	0.7788
	1140.28	0.82849	0.78519
	1141.04	0.72295	0.79452
	1141.8	0.74514	0.77672
	1142.56	1.00996	0.78335
	1143.32	0.81822	0.77299
	1144.08	0.732	0.77387
	1144.84	0.65713	0.7835
	1145.59	0.8563	0.79454
	1146.35	0.85652	0.79923
	1147.11	0.64198	0.80645
	1147.87	0.82829	0.81073
	1148.63	0.69801	0.79794
	1149.39	0.7315	0.80116
	1150.15	0.87109	0.79631
	1150.91	0.92048	0.79588
	1151.67	0.89881	0.78016
	1152.43	0.83137	0.77007
	1153.18	0.80928	0.77926
	1153.94	0.8181	0.77197
	1154.7	0.86659	0.77469
	1155.46	0.65917	0.7793
	1156.22	0.65064	0.76592
	1156.98	0.62052	0.76204
	1157.74	0.70515	0.75007
	1158.5	0.77987	0.74475
	1159.26	0.71893	0.74219
	1160.02	0.73881	0.74192
	1160.77	0.80063	0.73631
	1161.53	0.67046	0.73582
	1162.29	0.86231	0.75723
	1163.05	0.71919	0.75951
	1163.81	0.75156	0.76267
	1164.57	0.77092	0.75759
	1165.33	0.81412	0.76632
	1166.09	0.78242	0.76815
	1166.85	0.65178	0.77043
	1167.61	0.97172	0.7835
	1168.37	0.65473	0.77281
	1169.12	0.75268	0.7763
	1169.88	0.70366	0.77647
	1170.64	0.84977	0.77267
	1171.4	0.76638	0.76562
	1172.16	0.83476	0.7627
	1172.92	0.86657	0.77584
	1173.68	0.70187	0.75992
	1174.44	0.77155	0.76401
	1175.2	0.75416	0.77307
	1175.96	0.7138	0.78298
	1176.71	0.70841	0.76949
	1177.47	0.73868	0.76389
	1178.23	0.8489	0.7466
	1178.99	0.73284	0.74294
	1179.75	0.71607	0.74626
	1180.51	0.88866	0.75458
	1181.27	0.85224	0.74678
	1182.03	0.64746	0.75791
	1182.79	0.68239	0.75057
	1183.55	0.57535	0.74363
	1184.31	0.81172	0.73158
	1185.06	0.75165	0.73588
	1185.82	0.89644	0.74023
	1186.58	0.63715	0.7275
	1187.34	0.88068	0.71581
	1188.1	0.59835	0.72198
	1188.86	0.63458	0.71911
	1189.62	0.66811	0.7249
	1190.38	0.7973	0.71678
	1191.14	0.78132	0.70656
	1191.89	0.69784	0.68701
	1192.65	0.67685	0.67991
	1193.41	0.73999	0.65948
	1194.17	0.63932	0.65651
	1194.93	0.66216	0.65716
	1195.69	0.69	0.64964
	1196.45	0.59837	0.63496
	1197.21	0.6031	0.61768
	1197.97	0.53071	0.61221
	1198.73	0.57419	0.60556
	1199.49	0.55388	0.59517
	1200.24	0.64427	0.59105
	1201	0.55535	0.58933
	1201.76	0.57701	0.58196
	1202.52	0.52211	0.58102
	1203.28	0.61588	0.5788
	1204.04	0.57708	0.58413
	1204.8	0.58409	0.5889
	1205.56	0.57748	0.59165
	1206.32	0.63642	0.57934
	1207.08	0.5795	0.57878
	1207.84	0.58427	0.58094
	1208.59	0.5698	0.58906
	1209.35	0.61066	0.59019
	1210.11	0.64566	0.58228
	1210.87	0.59511	0.57362
	1211.63	0.45974	0.57222
	1212.39	0.54682	0.57296
	1213.15	0.60947	0.57488
	1213.91	0.64387	0.56739
	1214.67	0.63293	0.57316
	1215.42	0.45841	0.56619
	1216.18	0.4541	0.55673
	1216.94	0.55652	0.54321
	1217.7	0.64762	0.54475
	1218.46	0.60819	0.54018
	1219.22	0.47197	0.5321
	1219.98	0.65633	0.52302
	1220.74	0.50613	0.51813
	1221.5	0.50372	0.52642
	1222.26	0.39239	0.52788
	1223.02	0.48284	0.52244
	1223.77	0.47819	0.51139
	1224.53	0.48822	0.5019
	1225.29	0.5078	0.50208
	1226.05	0.55959	0.49672
	1226.81	0.58271	0.49532
	1227.57	0.47593	0.49517
	1228.33	0.47493	0.51485
	1229.09	0.48191	0.51431
	1229.85	0.46579	0.51433
	1230.61	0.47476	0.51452
	1231.37	0.57595	0.51279
	1232.12	0.48504	0.50457
	1232.88	0.50152	0.49333
	1233.64	0.68754	0.48585
	1234.4	0.47479	0.48325
	1235.16	0.47848	0.47738
	1235.92	0.49112	0.47475
	1236.68	0.48173	0.47137
	1237.44	0.4363	0.46464
	1238.2	0.41415	0.47228
	1238.95	0.36374	0.46886
	1239.71	0.43589	0.44973
	1240.47	0.39394	0.44999
	1241.23	0.42628	0.44796
	1241.99	0.42414	0.44568
	1242.75	0.47494	0.43776
	1243.51	0.59968	0.42971
	1244.27	0.45016	0.42898
	1245.03	0.40056	0.43013
	1245.79	0.4787	0.4245
	1246.55	0.4481	0.4253
	1247.31	0.45692	0.4195
	1248.06	0.36294	0.41851
	1248.82	0.31551	0.41209
	1249.58	0.40316	0.39726
	1250.34	0.3811	0.39351
	1251.1	0.35134	0.39977
	1251.86	0.40605	0.3888
	1252.62	0.33924	0.38363
	1253.38	0.4093	0.37761
	1254.14	0.37864	0.37152
	1254.89	0.37719	0.37258
	1255.65	0.39396	0.37126
	1256.41	0.49446	0.37688
	1257.17	0.31411	0.37544
	1257.93	0.37046	0.36932
	1258.69	0.36662	0.36988
	1259.45	0.27169	0.3697
	1260.21	0.33131	0.3687
	1260.97	0.38349	0.37229
	1261.73	0.46527	0.37349
	1262.48	0.32987	0.36109
	1263.24	0.31411	0.35492
	1264	0.34777	0.36096
	1264.76	0.40661	0.3561
	1265.52	0.36352	0.36712
	1266.28	0.43108	0.37095
	1267.04	0.41203	0.36956
	1267.8	0.30841	0.35851
	1268.56	0.2216	0.3579
	1269.32	0.46095	0.3596
	1270.08	0.29379	0.35483
	1270.84	0.43699	0.34552
	1271.59	0.38875	0.34605
	1272.35	0.36269	0.34129
	1273.11	0.29942	0.33263
	1273.87	0.32071	0.33129
	1274.63	0.3397	0.33925
	1275.39	0.27618	0.32249
	1276.15	0.26699	0.32266
	1276.91	0.37141	0.31725
	1277.67	0.35973	0.30594
	1278.42	0.28214	0.29902
	1279.18	0.2883	0.29483
	1279.94	0.34106	0.28715
	1280.7	0.20946	0.28598
	1281.46	0.29643	0.28577
	1282.22	0.3557	0.28336
	1282.98	0.21922	0.28095
	1283.74	0.25883	0.27251
	1284.5	0.2366	0.27288
	1285.26	0.20541	0.27294
	1286.01	0.32217	0.27328
	1286.77	0.27307	0.27861
	1287.53	0.23079	0.28016
	1288.29	0.33525	0.27167
	1289.05	0.23324	0.27195
	1289.81	0.28764	0.27795
	1290.57	0.28928	0.29088
	1291.33	0.3461	0.30008
	1292.09	0.28936	0.29729
	1292.85	0.31972	0.30139
	1293.61	0.22838	0.30445
	1294.37	0.22333	0.30707
	1295.12	0.3489	0.31289
	1295.88	0.4305	0.31113
	1296.64	0.34342	0.30964
	1297.4	0.28043	0.30595
	1298.16	0.33447	0.29979
	1298.92	0.27667	0.29603
	1299.68	0.37468	0.29904
	1300.44	0.32047	0.30252
	1301.2	0.26124	0.29589
	1301.95	0.267	0.28186
	1302.71	0.29065	0.27994
	1303.47	0.19694	0.28024
	1304.23	0.2634	0.27712
	1304.99	0.27349	0.27694
	1305.75	0.27556	0.27091
	1306.51	0.24943	0.26546
	1307.27	0.22004	0.26557
	1308.03	0.31457	0.2583
	1308.79	0.28505	0.26066
	1309.54	0.28763	0.2698
	1310.3	0.27399	0.26987
	1311.06	0.2842	0.27089
	1311.82	0.23875	0.27325
	1312.58	0.26279	0.26927
	1313.34	0.15803	0.26865
	1314.1	0.32604	0.25871
	1314.86	0.33404	0.25422
	1315.62	0.2645	0.24767
	1316.38	0.28871	0.243
	1317.14	0.311	0.24384
	1317.89	0.18973	0.24226
	1318.65	0.21068	0.23977
	1319.41	0.16547	0.24444
	1320.17	0.21774	0.23905
	1320.93	0.18946	0.22207
	1321.69	0.2039	0.22347
	1322.45	0.29675	0.21715
	1323.21	0.21513	0.21128
	1323.97	0.22543	0.21437
	1324.73	0.22797	0.21558
	1325.48	0.24528	0.22564
	1326.24	0.07924	0.22235
	1327	0.28562	0.22441
	1327.76	0.19388	0.23023
	1328.52	0.22296	0.2298
	1329.28	0.23601	0.23204
	1330.04	0.22893	0.22726
	1330.8	0.31632	0.22453
	1331.56	0.16835	0.22497
	1332.32	0.22044	0.23206
	1333.08	0.29111	0.22539
	1333.83	0.29035	0.22497
	1334.59	0.24876	0.21984
	1335.35	0.1537	0.21381
	1336.11	0.18697	0.20915
	1336.87	0.25198	0.19988
	1337.63	0.18551	0.20223
	1338.39	0.18556	0.19842
	1339.15	0.18753	0.18923
	1339.91	0.14614	0.18106
	1340.67	0.14554	0.17235
	1341.42	0.15895	0.17696
	1342.18	0.17737	0.17689
	1342.94	0.20349	0.17019
	1343.7	0.16334	0.1689
	1344.46	0.1533	0.16908
	1345.22	0.16777	0.16946
	1345.98	0.11816	0.17166
	1346.74	0.22277	0.17623
	1347.5	0.1859	0.17847
	1348.26	0.15156	0.17361
	1349.01	0.16613	0.17292
	1349.77	0.18826	0.17077
	1350.53	0.19317	0.17337
	1351.29	0.17919	0.16918
	1352.05	0.21412	0.17316
	1352.81	0.19259	0.17214
	1353.57	0.10444	0.17022
	1354.33	0.19319	0.16964
	1355.09	0.13101	0.16841
	1355.85	0.19235	0.16626
	1356.61	0.10483	0.16467
	1357.36	0.17786	0.16348
	1358.12	0.20748	0.15744
	1358.88	0.15721	0.15047
	1359.64	0.14281	0.14831
	1360.4	0.14759	0.14587
	1361.16	0.15602	0.15134
	1361.92	0.16944	0.14826
	1362.68	0.16133	0.15425
	1363.44	0.12345	0.1513
	1364.2	0.08812	0.15316
	1364.95	0.07197	0.1585
	1365.71	0.15667	0.15396
	1366.47	0.21297	0.15587
	1367.23	0.1462	0.15644
	1367.99	0.19463	0.15792
	1368.75	0.13364	0.16438
	1369.51	0.23538	0.16471
	1370.27	0.23728	0.16769
	1371.03	0.0747	0.17207
	1371.79	0.17621	0.16863
	1372.54	0.16455	0.16529
	1373.3	0.19173	0.16689
	1374.06	0.2582	0.16257
	1374.82	0.12847	0.16177
	1375.58	0.13279	0.15664
	1376.34	0.13756	0.14578
	1377.1	0.1051	0.15323
	1377.86	0.16294	0.15186
	1378.62	0.17014	0.15107
	1379.38	0.12983	0.14755
	1380.13	0.12174	0.14022
	1380.89	0.15837	0.13855
	1381.65	0.07433	0.14164
	1382.41	0.18646	0.14452
	1383.17	0.15564	0.14612
	1383.93	0.15271	0.14245
	1384.69	0.13897	0.14145
	1385.45	0.14828	0.14028
	1386.21	0.10332	0.14133
	1386.97	0.17928	0.14512
	1387.73	0.18071	0.1488
	1388.48	0.12914	0.1423
	1389.24	0.10788	0.13998
	1390	0.15502	0.13843
	1390.76	0.11234	0.13672
	1391.52	0.13752	0.13551
	1392.28	0.21524	0.1378
	1393.04	0.12944	0.13402
	1393.8	0.08903	0.13031
	1394.56	0.12075	0.13061
	1395.32	0.12953	0.13539
	1396.08	0.11333	0.13277
	1396.83	0.13011	0.13641
	1397.59	0.13761	0.14032
	1398.35	0.12268	0.13447
	1399.11	0.125	0.13309
	1399.87	0.13374	0.13964
	1400.63	0.17956	0.13818
	1401.39	0.1157	0.13566
	1402.15	0.16696	0.13834
	1402.91	0.19613	0.13445
	1403.66	0.12753	0.13334
	1404.42	0.1087	0.13175
	1405.18	0.18725	0.13038
	1405.94	0.09883	0.13138
	1406.7	0.09177	0.12855
	1407.46	0.15356	0.13001
	1408.22	0.0717	0.12751
	1408.98	0.12103	0.12193
	1409.74	0.09876	0.11997
	1410.5	0.10447	0.11876
	1411.26	0.14882	0.11114
	1412.01	0.13708	0.11389
	1412.77	0.13764	0.11479
	1413.53	0.12933	0.11165
	1414.29	0.11255	0.11796
	1415.05	0.09812	0.11844
	1415.81	0.09051	0.12122
	1416.57	0.07293	0.11648
	1417.33	0.14015	0.11372
	1418.09	0.10523	0.11006
	1418.85	0.10643	0.10746
	1419.61	0.16636	0.10425
	1420.36	0.12828	0.10552
	1421.12	0.14044	0.10768
	1421.88	0.03329	0.10757
	1422.64	0.10753	0.10437
	1423.4	0.08213	0.10136
	1424.16	0.09863	0.10089
	1424.92	0.08115	0.10088
	1425.68	0.13163	0.09634
	1426.44	0.13054	0.09286
	1427.19	0.08889	0.08687
	1427.95	0.02487	0.09564
	1428.71	0.09502	0.09289
	1429.47	0.09815	0.09504
	1430.23	0.10633	0.09605
	1430.99	0.09822	0.09928
	1431.75	0.07601	0.10064
	1432.51	0.05069	0.10255
	1433.27	0.16481	0.10258
	1434.03	0.06626	0.10637
	1434.79	0.11434	0.10169
	1435.54	0.11382	0.10232
	1436.3	0.12964	0.10074
	1437.06	0.15193	0.09969
	1437.82	0.1593	0.10538
	1438.58	0.08932	0.1059
	1439.34	0.08176	0.10307
	1440.1	0.02473	0.10518
	1440.86	0.10768	0.10686
	1441.62	0.08252	0.10687
	1442.38	0.08256	0.10671
	1443.13	0.16138	0.10194
	1443.89	0.05848	0.09513
	1444.65	0.12237	0.09293
	1445.41	0.09789	0.09512
	1446.17	0.13951	0.0995
	1446.93	0.11391	0.09663
	1447.69	0.12728	0.09712
	1448.45	0.08046	0.09936
	1449.21	0.05702	0.10004
	1449.97	0.05641	0.10052
	1450.72	0.11453	0.09938
	1451.48	0.09052	0.09671
	1452.24	0.06466	0.09672
	1453	0.0898	0.09459
	1453.76	0.11616	0.0944
	1454.52	0.17163	0.09938
	1455.28	0.06559	0.09996
	1456.04	0.10526	0.10313
	1456.8	0.05791	0.10084
	1457.56	0.13958	0.10405
	1458.32	0.0821	0.10533
	1459.08	0.12436	0.10311
	1459.83	0.15521	0.10016
	1460.59	0.06569	0.09631
	1461.35	0.10397	0.10329
	1462.11	0.08023	0.10165
	1462.87	0.13858	0.10524
	1463.63	0.08381	0.10231
	1464.39	0.0565	0.10116
	1465.15	0.07204	0.09508
	1465.91	0.1138	0.09067
	1466.66	0.17036	0.09281
	1467.42	0.08059	0.09241
	1468.18	0.11174	0.09672
	1468.94	0.09572	0.09662
	1469.7	0.06488	0.09323
	1470.46	0.03314	0.09594
	1471.22	0.08894	0.09609
	1471.98	0.09784	0.09565
	1472.74	0.09793	0.09029
	1473.5	0.14489	0.0925
	1474.25	0.13718	0.09381
	1475.01	0.03295	0.09308
	1475.77	0.09706	0.09317
	1476.53	0.07426	0.10024
	1477.29	0.1073	0.10609
	1478.05	0.08989	0.10735
	1478.81	0.11372	0.10123
	1479.57	0.13142	0.10928
	1480.33	0.08479	0.11457
	1481.09	0.06625	0.11967
	1481.85	0.13912	0.12738
[truncated: 1 more rows]

## Sheet: Figure 2c
Figure 2c	pH 1.5				pH 2				pH 3
	time / s	Ir dissolution / pg s-1 µgIr-1 (pH 1.5, raw)	Ir dissolution / pg s-1 µgIr-1 (pH 1.5, smoothed)		time / s	Ir dissolution / pg s-1 µgIr-1 (pH 2, raw)	Ir dissolution / pg s-1 µgIr-1 (pH 2, smoothed)		time / s	Ir dissolution / pg s-1 µgIr-1(pH 3, raw)	Ir dissolution / pg s-1 µgIr-1 (pH 3, smoothed)
	-27	0.04054	0.04054		-27	0.09874	0.09874		-27	0.06346	0.06346
	-26.241	0	0.02033		-26.241	0.07593	0.06635		-26.241	0.04244	0.0922
	-25.482	0.02045	0.02428		-25.482	0.02438	0.05447		-25.482	0.17071	0.09355
	-24.723	0	0.02025		-24.723	0.02428	0.05991		-24.723	0.06187	0.09098
	-23.964	0.06043	0.01802		-23.964	0.04901	0.05489		-23.964	0.12925	0.0922
	-23.205	0.02037	0.01844		-23.205	0.09742	0.05626		-23.205	0.10546	0.08903
	-22.446	0	0.02177		-22.446	0.0496	0.05513		-22.446	0.06368	0.09185
	-21.687	0.02044	0.027		-21.687	0.02501	0.04941		-21.687	0.08529	0.09381
	-20.928	0	0.02566		-20.928	0.04965	0.04283		-20.928	0.10766	0.09242
	-20.169	0	0.02703		-20.169	0.05094	0.03944		-20.169	0.08536	0.10249
	-19.41	0.04063	0.02566		-19.41	0.07395	0.04111		-19.41	0.06416	0.09111
	-18.651	0.06	0.027		-18.651	0.09778	0.04606		-18.651	0.1515	0.09136
	-17.892	0.02017	0.02297		-17.892	0	0.04606		-17.892	0.06317	0.08556
	-17.133	0.04063	0.02708		-17.133	0.02446	0.04792		-17.133	0.12865	0.08424
	-16.374	0.08135	0.03112		-16.374	0	0.04955		-16.374	0.08449	0.08419
	-15.615	0.0205	0.03248		-15.615	0	0.04955		-15.615	0.04269	0.08413
	-14.856	0.02044	0.03526		-14.856	0.02511	0.04953		-14.856	0.19346	0.08125
	-14.097	0	0.03665		-14.097	0.0494	0.05105		-14.097	0	0.07833
	-13.338	0.02	0.03664		-13.338	0.09859	0.05274		-13.338	0.06556	0.07964
	-12.579	0	0.03403		-12.579	0.04892	0.05128		-12.579	0.0423	0.06954
	-11.82	0.08211	0.03268		-11.82	0.12542	0.05461		-11.82	0.08567	0.06815
	-11.061	0.06057	0.02997		-11.061	0.07408	0.05958		-11.061	0.06294	0.06243
	-10.302	0.04081	0.02727		-10.302	0.02502	0.06288		-10.302	0.0844	0.05967
	-9.543	0.04163	0.02591		-9.543	0.04929	0.06614		-9.543	0.06447	0.06264
	-8.784	0.02088	0.03009		-8.784	0.07379	0.06447		-8.784	0.04153	0.05542
	-8.025	0.04054	0.03009		-8.025	0.0992	0.06118		-8.025	0.08379	0.05684
	-7.266	0.02075	0.03013		-7.266	0.07594	0.0612		-7.266	0	0.05532
	-6.507	0	0.03013		-6.507	0.04995	0.05794		-6.507	0.04232	0.05825
	-5.748	0	0.02604		-5.748	0.09904	0.05124		-5.748	0.04284	0.05684
	-4.989	0.04087	0.02475		-4.989	0.04942	0.04959		-4.989	0.04309	0.05409
	-4.23	0	0.02203		-4.23	0.04898	0.05634		-4.23	0.08727	0.05131
	-3.471	0.0832	0.02465		-3.471	0	0.05305		-3.471	0.08506	0.05273
	-2.712	0	0.02598		-2.712	0	0.0515		-2.712	0.02141	0.05282
	-1.953	0.02054	0.0274		-1.953	0.09891	0.05636		-1.953	0.04277	0.05152
	-1.194	0	0.02877		-1.194	0	0.0768		-1.194	0.08613	0.05297
	-0.435	0.02076	0.03017		-0.435	0.0249	0.10199		-0.435	0.06452	0.05302
	0.324	0.04131	0.04665		0.324	0.04938	0.12521		0.324	0.02182	0.05451
	1.083	0	0.06287		1.083	0.12625	0.17236		1.083	0.04267	0.06442
	1.842	0.08097	0.07813		1.842	0	0.26462		1.842	0.08581	0.07318
	2.601	0.04078	0.11024		2.601	0.05054	0.36303		2.601	0.04276	0.07467
	3.36	0.06188	0.15407		3.36	0.17213	0.4953		3.36	0.06439	0.10048
	4.119	0.04129	0.20761		4.119	0.38244	0.6584		4.119	0.02165	0.12345
	4.878	0.02098	0.28141		4.878	0.42779	0.84526		4.878	0.04309	0.14221
	5.637	0.2472	0.37754		5.637	0.44742	1.08685		5.637	0.06523	0.18202
	6.396	0.28407	0.50659		6.396	0.75665	1.38513		6.396	0.19176	0.22101
	7.155	0.22894	0.64607		7.155	1.43287	1.74334		7.155	0.21866	0.26384
	7.914	0.56484	0.84112		7.914	1.47616	2.14713		7.914	0.10733	0.30362
	8.673	0.65753	1.04305		8.673	1.98401	2.6084		8.673	0.4086	0.36885
	9.432	0.82359	1.32248		9.432	2.54548	3.13755		9.432	0.38731	0.44857
	10.191	1.10703	1.6183		10.191	2.80292	3.71605		10.191	0.36748	0.54754
	10.95	1.46262	1.96991		10.95	3.64865	4.33232		10.95	0.66179	0.66194
	11.709	1.97708	2.36253		11.709	4.52362	5.08704		11.709	0.60663	0.76395
	12.468	2.09227	2.83711		12.468	5.49947	5.8354		12.468	0.6851	0.89194
	13.227	3.00666	3.41593		13.227	6.05685	6.54765		13.227	0.68254	1.08155
	13.986	3.06984	4.02804		13.986	6.96948	7.44559		13.986	1.02116	1.27423
	14.745	4.25327	4.63779		14.745	8.10947	8.43498		14.745	1.26025	1.44265
	15.504	4.47855	5.31652		15.504	9.0599	9.40965		15.504	1.50625	1.59765
	16.263	5.29508	6.10569		16.263	9.67189	10.4891		16.263	1.75901	1.80311
	17.022	6.13651	6.91637		17.022	11.7683	11.5245		17.022	1.59539	2.03905
	17.781	7.40285	7.78746		17.781	11.982	12.4904		17.781	2.11161	2.30247
	18.54	8.91117	8.70145		18.54	12.1166	13.5667		18.54	3.06276	2.6005
	19.299	9.74648	9.66257		19.299	14.9452	14.7147		19.299	2.9976	2.89396
	20.059	9.80389	10.7088		20.059	16.8248	15.8479		20.059	2.9349	3.17087
	20.818	11.0045	11.715		20.818	17.1655	17.0121		20.818	2.71233	3.50367
	21.577	12.9446	12.8297		21.577	18.9944	18.0939		21.577	3.44929	3.85959
	22.336	13.6228	13.9133		22.336	19.1801	19.2967		22.336	4.20101	4.22271
	23.095	15.0435	15.1225		23.095	19.0115	20.3671		23.095	4.5578	4.59723
	23.854	15.8021	16.3555		23.854	21.6443	21.4739		23.854	5.15568	4.94188
	24.613	17.4234	17.4251		24.613	23.2767	22.6707		24.613	5.08439	5.27351
	25.372	18.7625	18.3661		25.372	23.9672	23.6576		25.372	5.17487	5.59607
	26.131	19.3469	19.5944		26.131	25.5728	24.4205		26.131	6.25222	5.95315
	26.89	21.1989	20.7727		26.89	25.2876	25.3908		26.89	6.84493	6.34453
	27.649	21.5497	21.9449		27.649	27.7141	26.1666		27.649	7.20591	6.71113
	28.408	24.2747	23.1196		28.408	27.8241	27.128		28.408	7.21315	7.11046
	29.167	25.8971	24.233		29.167	28.5841	28.1123		29.167	7.28131	7.47809
	29.926	24.956	25.3582		29.926	30.0683	28.996		29.926	8.03729	7.79226
	30.685	23.861	26.2439		30.685	29.7478	29.7208		30.685	7.83591	8.1549
	31.444	28.2288	27.0422		31.444	28.269	30.3559		31.444	8.29112	8.60747
	32.203	28.6783	28.1232		32.203	31.7206	31.094		32.203	8.58314	8.94095
	32.962	30.5279	28.9708		32.962	30.6302	31.5837		32.962	8.94817	9.21262
	33.721	31.243	29.873		33.721	33.6018	32.0292		33.721	10.1911	9.53832
	34.48	31.7454	30.679		34.48	33.7759	32.4252		34.48	10.0722	9.85784
	35.239	32.6789	31.2498		35.239	34.8997	32.7514		35.239	9.8683	10.1521
	35.998	30.7094	31.9864		35.998	34.1484	33.1072		35.998	10.524	10.4594
	36.757	30.737	32.7405		36.757	33.4948	33.4127		36.757	11.9634	10.7932
	37.516	35.5623	33.1801		37.516	36.6439	33.717		37.516	11.2544	11.0974
	38.275	33.9124	33.7422		38.275	32.6331	33.934		38.275	10.9199	11.3281
	39.034	35.0835	34.2613		39.034	34.3959	34.1155		39.034	12.0915	11.6137
	39.793	36.3646	34.5798		39.793	33.7645	34.0659		39.793	12.006	11.7905
	40.552	34.459	34.8651		40.552	33.4767	33.9667		40.552	11.6959	11.9012
	41.311	36.0049	35.1354		41.311	35.406	33.8735		41.311	12.6456	12.1022
	42.07	35.1727	35.4606		42.07	34.3302	33.7934		42.07	12.843	12.2874
	42.829	34.8217	35.8487		42.829	32.834	33.6512		42.829	12.8552	12.371
	43.588	37.1112	35.9709		43.588	34.9756	33.266		43.588	12.0434	12.4544
	44.347	38.3133	35.9117		44.347	33.3521	33.1549		44.347	13.2319	12.5755
	45.106	36.0213	35.9233		45.106	32.8584	32.9256		45.106	12.8424	12.7015
	45.865	36.0245	35.8445		45.865	32.2879	32.5568		45.865	11.7328	12.7555
	46.624	36.734	35.7037		46.624	33.5018	32.184		46.624	12.884	12.8589
	47.383	35.5862	35.6129		47.383	32.947	31.7343		47.383	13.3014	12.9065
	48.142	36.5591	35.499		48.142	31.3609	31.2708		48.142	13.2177	12.9121
	48.901	37.3951	35.3146		48.901	30.8661	30.8385		48.901	12.5064	12.8778
	49.66	33.025	35.0704		49.66	30.9671	30.2752		49.66	12.735	12.8776
	50.419	35.2577	34.8154		50.419	30.9556	29.8114		50.419	13.9821	12.8379
	51.178	35.1814	34.5477		51.178	28.2321	29.3982		51.178	12.8165	12.842
	51.937	32.3469	34.2315		51.937	27.8859	28.9282		51.937	13.2465	12.9363
	52.696	34.644	33.8799		52.696	28.66	28.3999		52.696	13.3592	12.9488
	53.455	33.4636	33.5721		53.455	27.3781	27.7373		53.455	12.9263	12.8695
	54.214	32.0551	33.1157		54.214	26.349	27.209		54.214	12.3414	12.7724
	54.973	33.4487	32.6782		54.973	26.5266	26.6277		54.973	12.0408	12.7568
	55.732	34.4882	32.3942		55.732	26.3942	26.0029		55.732	12.6357	12.7652
	56.491	32.0062	31.9953		56.491	26.661	25.2724		56.491	12.9039	12.5549
	57.25	31.2816	31.5947		57.25	25.2384	24.7946		57.25	13.148	12.5155
	58.009	31.4594	31.2728		58.009	25.5766	24.287		58.009	13.0714	12.4014
	58.768	30.9696	30.683		58.768	23.0075	23.7029		58.768	12.1113	12.3001
	59.527	29.7131	30.1209		59.527	23.4373	23.1736		59.527	11.762	12.2333
	60.286	30.8321	29.6529		60.286	22.1468	22.595		60.286	12.2716	12.0894
	61.045	28.7652	29.1493		61.045	21.5948	22.037		61.045	12.862	12.0038
	61.804	29.274	28.4526		61.804	19.9976	21.4711		61.804	10.8261	11.8725
	62.563	29.1733	27.9598		62.563	21.0658	20.8513		62.563	12.2262	11.7173
	63.322	27.5182	27.3995		63.322	20.2711	20.3368		63.322	11.5347	11.5139
	64.081	25.7968	26.8286		64.081	19.8989	19.6976		64.081	11.8405	11.3526
	64.84	25.0325	26.2585		64.84	19.4393	19.1856		64.84	11.9239	11.2252
	65.599	25.0348	25.7391		65.599	17.6685	18.6752		65.599	10.1832	11.1516
	66.358	25.8944	25.0832		66.358	18.1575	18.1897		66.358	10.7569	10.9519
	67.117	24.0383	24.5742		67.117	17.9052	17.6665		67.117	10.6659	10.7639
	67.877	24.6131	23.9984		67.877	17.3649	17.3459		67.877	10.5754	10.7418
	68.636	22.8779	23.3194		68.636	17.5207	16.9192		68.636	10.0982	10.5332
	69.395	22.8965	22.8152		69.395	15.9877	16.5722		69.395	10.6506	10.3453
	70.154	22.4178	22.3724		70.154	15.328	16.1215		70.154	10.2012	10.2186
	70.913	21.9216	21.9389		70.913	15.7818	15.7386		70.913	10.6578	10.0254
	71.672	20.993	21.5102		71.672	14.8642	15.4583		71.672	9.2762	9.95939
	72.431	21.1309	20.959		72.431	13.7454	15.1461		72.431	10.042	9.85774
	73.19	20.6368	20.4378		73.19	15.1902	14.7049		73.19	10.4948	9.72961
	73.949	18.9876	19.9262		73.949	14.6641	14.3644		73.949	9.09651	9.65264
	74.708	19.9557	19.4858		74.708	15.0672	14.0101		74.708	8.71574	9.49233
	75.467	19.1546	19.05		75.467	13.1375	13.7309		75.467	9.94101	9.35154
	76.226	18.5306	18.6118		76.226	13.6963	13.4774		76.226	9.02539	9.25319
	76.985	18.6045	18.1627		76.985	13.4637	13.1591		76.985	9.1931	9.10642
	77.744	17.6262	17.7981		77.744	13.4743	12.9222		77.744	9.2322	8.9848
	78.503	16.22	17.3173		78.503	11.2868	12.7302		78.503	8.74399	8.80091
	79.262	16.9388	16.8746		79.262	12.2583	12.4166		79.262	9.42078	8.59384
	80.021	16.2728	16.5945		80.021	12.2058	12.1258		80.021	7.69359	8.44973
	80.78	16.3594	16.1718		80.78	11.8003	11.68		80.78	8.53869	8.34936
	81.539	15.8443	15.7442		81.539	11.5247	11.4508		81.539	8.72599	8.19832
	82.298	15.1854	15.3358		82.298	11.0079	11.1914		82.298	8.45619	8.04002
	83.057	15.5235	14.9227		83.057	11.3096	10.8536		83.057	7.45196	7.93156
	83.816	13.9195	14.5996		83.816	10.8668	10.516		83.816	7.28367	7.82449
	84.575	13.9955	14.3165		84.575	10.4854	10.3254		84.575	7.38881	7.73153
	85.334	14.7865	13.9642		85.334	10.303	10.1179		85.334	6.93486	7.5502
	86.093	13.6153	13.6816		86.093	8.38017	9.88765		86.093	7.21016	7.52203
	86.852	12.741	13.3216		86.852	9.69826	9.70234		86.852	7.67536	7.42075
	87.611	12.404	12.9735		87.611	9.80524	9.51748		87.611	6.65095	7.28858
	88.37	12.4079	12.6369		88.37	8.39727	9.30725		88.37	7.56619	7.16799
	89.129	12.7798	12.2229		89.129	8.41068	9.0923		89.129	7.62616	7.11767
	89.888	11.9744	11.9974		89.888	8.42801	8.93516		89.888	7.34958	7.05141
	90.647	11.6527	11.7274		90.647	9.14465	8.72416		90.647	6.70087	7.01109
	91.406	12.0346	11.3513		91.406	8.75273	8.44974		91.406	7.27108	6.98028
	92.165	10.9598	11.079		92.165	9.02072	8.33892		92.165	7.01945	6.88818
	92.924	10.6219	10.8465		92.924	8.75175	8.18237		92.924	6.74336	6.83574
	93.683	10.1367	10.6479		93.683	7.85444	8.01551		93.683	6.64743	6.75488
	94.442	9.31417	10.4025		94.442	8.08536	7.94369		94.442	6.69712	6.65579
	95.201	10.5364	10.1805		95.201	8.50976	7.82345		95.201	6.28978	6.53739
	95.96	9.94583	9.94876		95.96	7.32037	7.66206		95.96	6.78404	6.44997
	96.719	9.14428	9.73319		96.719	6.18661	7.48283		96.719	6.47269	6.36946
	97.478	9.53176	9.4935		97.478	6.71795	7.32766		97.478	5.82859	6.29037
	98.237	9.25292	9.28953		98.237	7.35	7.14967		98.237	6.88877	6.17433
	98.996	9.42492	9.09941		98.996	7.30236	6.97417		98.996	5.43815	6.09217
	99.755	8.72802	8.95939		99.755	7.32	6.85529		99.755	6.07979	5.99187
	100.514	9.44918	8.82958		100.514	6.60705	6.72203		100.514	5.85021	5.8867
	101.273	8.49823	8.61919		101.273	6.00707	6.56406		101.273	6.03824	5.84138
	102.032	8.41912	8.4392		102.032	6.45629	6.42454		102.032	5.49323	5.75632
	102.791	8.43924	8.33667		102.791	6.42514	6.35367		102.791	6.08474	5.68261
	103.55	7.90032	8.13383		103.55	6.35095	6.31242		103.55	5.2788	5.66167
	104.309	7.77021	7.97691		104.309	6.11914	6.2151		104.309	5.51101	5.51924
	105.068	8.03631	7.82273		105.068	6.07133	6.06249		105.068	5.14283	5.45938
	105.827	7.36701	7.65134		105.827	6.0864	5.96918		105.827	5.1196	5.36794
	106.586	7.38048	7.46515		106.586	6.14029	5.84858		106.586	5.60995	5.33199
	107.345	7.24593	7.34159		107.345	5.22747	5.80882		107.345	5.50821	5.25409
	108.104	7.60642	7.1851		108.104	5.12362	5.68496		108.104	5.36706	5.18136
	108.863	6.4891	7.02436		108.863	6.09919	5.55197		108.863	5.51446	5.0665
	109.622	6.89913	6.89799		109.622	5.89022	5.44526		109.622	4.75227	5.00279
	110.381	7.11224	6.78233		110.381	5.01312	5.36346		110.381	4.54025	4.92839
	111.14	6.15717	6.58148		111.14	5.92037	5.29797		111.14	4.70833	4.8757
	111.899	6.65639	6.41142		111.899	4.79816	5.19245		111.899	5.31092	4.805
	112.658	6.64471	6.2757		112.658	5.41059	5.06791		112.658	4.86966	4.72364
	113.417	6.07187	6.13299		113.417	4.59837	5.02209		113.417	4.40231	4.6404
	114.176	6.02803	5.9609		114.176	4.43035	4.99743		114.176	4.36185	4.57457
	114.936	6.00478	5.89588		114.936	4.75027	4.90737		114.936	4.32311	4.47994
	115.695	6.03531	5.81475		115.695	4.89215	4.75473		115.695	4.39497	4.43219
	116.454	5.02357	5.64505		116.454	5.08895	4.70618		116.454	4.35262	4.41748
	117.213	4.81612	5.55009		117.213	4.50371	4.61011		117.213	4.059	4.38473
	117.972	5.34476	5.42576		117.972	4.27215	4.54864		117.972	4.3896	4.30232
	118.731	5.10518	5.27198		118.731	4.5401	4.44006		118.731	4.25955	4.21693
	119.49	5.02507	5.16928		119.49	4.75382	4.40198		119.49	4.37966	4.16691
	120.249	5.51391	5.04374		120.249	4.74817	4.35998		120.249	4.09499	4.14058
	121.008	5.68212	4.92806		121.008	3.60066	4.29383		121.008	4.03604	4.07141
	121.767	4.5667	4.82586		121.767	4.28486	4.20127		121.767	4.31961	4.0004
	122.526	4.73283	4.75013		122.526	4.47928	4.13811		122.526	4.21706	3.94867
	123.285	4.7914	4.70821		123.285	3.87614	4.06473		123.285	4.0748	3.93421
	124.044	4.33803	4.64015		124.044	3.78189	4.05757		124.044	3.58874	3.89825
	124.803	4.53132	4.57623		124.803	4.02715	4.00019		124.803	3.65199	3.86365
	125.562	4.145	4.54027		125.562	3.80047	3.88713		125.562	3.96694	3.80399
	126.321	4.26963	4.4499		126.321	3.75799	3.79153		126.321	3.28555	3.76451
	127.08	4.5023	4.32551		127.08	3.50372	3.78338		127.08	3.3299	3.74709
	127.839	3.88761	4.30254		127.839	4.14151	3.73953		127.839	3.57656	3.71949
	128.598	4.18725	4.24349		128.598	3.40298	3.66167		128.598	3.8421	3.69635
	129.357	4.32394	4.19837		129.357	4.16487	3.64231		129.357	3.85027	3.61089
	130.116	4.14636	4.14054		130.116	3.6793	3.61019		130.116	3.74052	3.60285
	130.875	4.48569	4.07161		130.875	3.05795	3.55357		130.875	3.4848	3.56766
	131.634	4.15829	3.99331		131.634	3.31415	3.5514		131.634	3.50284	3.54686
	132.393	3.81627	3.93581		132.393	3.47838	3.50922		132.393	3.77466	3.55344
	133.152	4.22223	3.87988		133.152	3.62722	3.48333		133.152	3.9056	3.54628
	133.911	3.84707	3.86194		133.911	3.31132	3.40399		133.911	3.87004	3.5325
	134.67	4.1145	3.77822		134.67	3.58579	3.35468		134.67	2.79284	3.52432
	135.429	3.47065	3.72567		135.429	3.30008	3.25146		135.429	3.46809	3.48284
	136.188	3.49736	3.70597		136.188	3.17777	3.22519		136.188	3.1242	3.42505
	136.947	2.97055	3.58675		136.947	3.76801	3.23507		136.947	3.65489	3.41435
	137.706	3.40707	3.53286		137.706	3.12527	3.2088		137.706	3.38427	3.40884
	138.465	3.66336	3.45387		138.465	3.11535	3.16698		138.465	3.22258	3.3269
	139.224	3.61855	3.38313		139.224	2.95144	3.10206		139.224	3.36982	3.24998
	139.983	2.93145	3.32688		139.983	2.66323	3.03974		139.983	3.71944	3.1861
	140.742	3.53563	3.24354		140.742	2.61666	2.9705		140.742	3.22801	3.20354
	141.501	3.85092	3.21396		141.501	3.28518	2.92504		141.501	2.8737	3.16693
	142.26	2.69739	3.15415		142.26	3.20624	2.92214		142.26	3.32425	3.16722
	143.019	3.34996	3.15372		143.019	2.92009	2.83966		143.019	3.42029	3.10586
	143.778	2.63133	3.09258		143.778	2.85103	2.83178		143.778	2.54555	3.08957
	144.537	3.16124	3.0215		144.537	2.65339	2.76986		144.537	2.75173	3.05286
	145.296	3.00326	2.9545		145.296	2.37664	2.74559		145.296	2.91186	3.02435
	146.055	2.86439	2.91766		146.055	2.54707	2.72704		146.055	3.05444	2.97439
	146.814	3.02693	2.88019		146.814	2.61826	2.70283		146.814	2.91898	2.90543
	147.573	2.60017	2.79111		147.573	3.13423	2.66523		147.573	3.1285	2.88948
	148.332	2.96421	2.78116		148.332	2.5308	2.60183		148.332	2.73449	2.84143
	149.091	2.48997	2.71561		149.091	3.00717	2.5876		149.091	3.13992	2.79085
	149.85	2.59714	2.71484		149.85	2.18654	2.56271		149.85	2.67193	2.79247
	150.609	2.61349	2.66245		150.609	2.5874	2.54225		150.609	2.94212	2.8028
	151.368	2.37897	2.59815		151.368	2.3849	2.54603		151.368	2.97002	2.79609
	152.127	2.9735	2.54361		152.127	2.25345	2.54111		152.127	2.19366	2.79925
	152.886	2.51474	2.51648		152.886	2.72118	2.49039		152.886	2.6344	2.79264
	153.645	2.54814	2.50672		153.645	2.25538	2.44429		153.645	2.60365	2.75402
	154.404	2.36668	2.46446		154.404	2.7066	2.44279		154.404	2.66146	2.71048
	155.163	2.61986	2.44599		155.163	2.47762	2.38533		155.163	2.56997	2.66264
	155.922	2.37534	2.42615		155.922	2.34658	2.37581		155.922	2.90657	2.65063
	156.681	2.03867	2.41612		156.681	2.43335	2.3586		156.681	2.81124	2.60374
	157.44	2.04636	2.4054		157.44	2.47318	2.32984		157.44	3.10182	2.57868
	158.199	2.61995	2.33588		158.199	1.85755	2.31743		158.199	2.81994	2.63372
	158.958	2.45373	2.3212		158.958	2.44264	2.27549		158.958	2.54908	2.63481
	159.717	2.33044	2.28525		159.717	2.50835	2.27252		159.717	2.08144	2.62016
	160.476	2.21278	2.25794		160.476	2.14519	2.23277		160.476	2.42233	2.60102
	161.235	2.29965	2.21273		161.235	2.04379	2.19514		161.235	2.49174	2.60663
	161.994	2.46295	2.18698		161.994	2.32925	2.16911		161.994	2.23881	2.58633
	162.754	2.21819	2.17556		162.754	1.95344	2.1668		162.754	2.59407	2.56211
	163.513	1.93079	2.15717		163.513	2.06743	2.14129		163.513	3.01928	2.46703
	164.272	2.29444	2.14923		164.272	2.09203	2.13347		164.272	2.65082	2.46053
	165.031	2.00897	2.13263		165.031	2.21074	2.1313		165.031	2.38379	2.46033
	165.79	1.95694	2.1105		165.79	2.11042	2.09443		165.79	2.37438	2.48086
	166.549	1.94182	2.09182		166.549	1.91314	2.09171		166.549	2.65412	2.46702
	167.308	1.989	2.07677		167.308	1.9562	2.09631		167.308	2.60213	2.45129
	168.067	1.86735	2.0101		168.067	2.39862	2.05679		168.067	2.44792	2.439
	168.826	1.77063	1.983		168.826	2.09055	2.067		168.826	1.67554	2.41618
	169.585	2.50082	1.99293		169.585	1.74028	2.07051		169.585	2.72257	2.36868
	170.344	2.20469	1.97402		170.344	2.41001	2.06326		170.344	2.54597	2.35772
	171.103	1.99847	1.97226		171.103	1.95535	2.05041		171.103	2.38943	2.35469
	171.862	1.93257	1.95779		171.862	2.1044	2.0549		171.862	2.21471	2.33313
	172.621	2.0739	1.95521		172.621	2.11279	2.06627		172.621	2.25577	2.28744
	173.38	1.46298	1.94995		173.38	1.73651	2.0343		173.38	2.05455	2.26059
	174.139	1.81169	1.95501		174.139	2.10651	1.97097		174.139	2.25175	2.22793
	174.898	2.07969	1.93834		174.898	2.12016	1.93193		174.898	2.30679	2.22626
	175.657	2.01076	1.89339		175.657	1.98323	1.92237		175.657	2.48633	2.20049
	176.416	1.9826	1.84638		176.416	2.01801	1.86049		176.416	2.33842	2.13369
	177.175	1.73986	1.8224		177.175	2.17773	1.85239		177.175	2.05096	2.12383
	177.934	1.90319	1.79056		177.934	2.08365	1.83022		177.934	1.96869	2.11451
	178.693	1.91006	1.78118		178.693	1.47676	1.798		178.693	2.19941	2.11067
	179.452	1.94319	1.78606		179.452	1.44857	1.80655		179.452	1.9581	2.11618
	180.211	1.52068	1.7711		180.211	1.50505	1.76211		180.211	1.65043	2.1014
	180.97	1.82649	1.74845		180.97	1.59688	1.73747		180.97	2.33607	2.08014
	181.729	1.49956	1.73606		181.729	1.48181	1.71709		181.729	1.54391	2.0465
	182.488	1.63874	1.7187		182.488	1.83376	1.68354		182.488	2.24162	2.0375
	183.247	1.45501	1.71418		183.247	1.77185	1.65357		183.247	2.07481	2.03464
	184.006	1.93326	1.70036		184.006	1.62945	1.61107		184.006	2.19815	2.04132
	184.765	1.53611	1.69044		184.765	1.86476	1.62316		184.765	2.13728	2.02328
	185.524	1.58725	1.66219		185.524	1.44004	1.62847		185.524	2.03011	2.03539
	186.283	1.73998	1.68433		186.283	1.75047	1.63498		186.283	1.98776	2.05411
	187.042	1.82497	1.64877		187.042	1.67749	1.61306		187.042	1.98174	2.03284
	187.801	1.72208	1.65045		187.801	1.51486	1.62907		187.801	2.20352	2.06699
	188.56	1.67208	1.61975		188.56	1.72812	1.61233		188.56	2.00798	2.01822
	189.319	1.69594	1.60412		189.319	1.44622	1.58402		189.319	2.06885	2.01357
	190.078	1.76129	1.57466		190.078	1.65814	1.59796		190.078	1.92883	1.99217
	190.837	1.51936	1.56457		190.837	1.52823	1.55637		190.837	2.13986	1.96584
	191.596	1.85278	1.55985		191.596	1.60258	1.58248		191.596	1.93118	1.91946
	192.355	1.29314	1.51958		192.355	1.26805	1.584		192.355	2.017	1.918
	193.114	1.52476	1.5125		193.114	1.72209	1.57561		193.114	2.05614	1.89965
	193.873	1.17827	1.50346		193.873	1.58254	1.58333		193.873	1.51011	1.87127
	194.632	1.22057	1.49151		194.632	1.34725	1.5488		194.632	2.00511	1.87475
	195.391	1.4914	1.4716		195.391	1.8386	1.56034		195.391	1.87701	1.85056
	196.15	1.38468	1.46443		196.15	1.24087	1.53681		196.15	1.74239	1.86246
	196.909	1.51651	1.46603		196.909	1.83163	1.54		196.909	1.33441	1.8436
	197.668	1.13592	1.40837		197.668	1.77336	1.52129		197.668	1.96592	1.82725
	198.427	1.71874	1.39534		198.427	1.55165	1.5123		198.427	1.70644	1.79254
	199.186	1.58651	1.39657		199.186	1.63061	1.47964		199.186	1.77786	1.77307
	199.945	1.49284	1.41791		199.945	1.21016	1.46331		199.945	2.06011	1.80512
	200.704	1.39728	1.39442		200.704	1.6194	1.473		200.704	1.70602	1.79239
	201.463	1.65366	1.38192		201.463	1.30506	1.42893		201.463	2.10738	1.78428
	202.222	1.54338	1.37092		202.222	1.57614	1.43465		202.222	1.85694	1.78951
	202.981	0.98786	1.34642		202.981	1.32195	1.41611		202.981	1.68592	1.81751
	203.74	1.09768	1.36799		203.74	1.13314	1.40548		203.74	1.49639	1.79123
	204.499	1.54319	1.34943		204.499	1.23222	1.39925		204.499	1.76402	1.79236
	205.258	1.49848	1.30324		205.258	1.33768	1.36766		205.258	1.99089	1.77657
	206.017	0.86815	1.2914		206.017	1.49259	1.36574		206.017	1.81407	1.75291
	206.776	1.30389	1.27901		206.776	1.17748	1.32571		206.776	1.75549	1.74757
	207.535	1.21969	1.26432		207.535	1.32663	1.32117		207.535	1.82077	1.69733
	208.294	1.14901	1.25015		208.294	1.55356	1.28807		208.294	1.75449	1.66697
	209.053	1.4595	1.24595		209.053	1.61399	1.31354		209.053	1.57163	1.66024
	209.813	1.44035	1.24994		209.813	1.45811	1.33636		209.813	1.72345	1.66068
	210.572	0.89363	1.23362		210.572	1.15684	1.34896		210.572	1.54097	1.64925
	211.331	1.31533	1.21333		211.331	1.18136	1.33694		211.331	1.70523	1.63558
	212.09	1.21144	1.23661		212.09	1.01895	1.31485		212.09	1.62595	1.62173
	212.849	1.4332	1.22205		212.849	1.23686	1.32732		212.849	1.35373	1.58788
	213.608	1.33093	1.2412		213.608	1.07976	1.3289		213.608	1.4016	1.57061
	214.367	0.92482	1.2436		214.367	1.7039	1.30248		214.367	1.5849	1.55977
	215.126	1.15756	1.20712		215.126	1.47551	1.26469		215.126	1.50292	1.54163
	215.885	1.2984	1.2013		215.885	1.42122	1.26852		215.885	1.59265	1.53552
	216.644	1.19407	1.22154		216.644	1.15736	1.28241		216.644	1.78579	1.52313
	217.403	1.2174	1.20357		217.403	1.16125	1.26817		217.403	1.60635	1.51471
	218.162	1.08541	1.19884		218.162	1.36448	1.3008		218.162	1.24783	1.51947
	218.921	1.5069	1.17533		218.921	1.35034	1.31112		218.921	1.5616	1.52864
	219.68	1.18501	1.15832		219.68	1.15725	1.30589		219.68	1.59198	1.53127
	220.439	0.9123	1.16892		220.439	1.04712	1.25675		220.439	1.2995	1.52043
	221.198	1.35304	1.16156		221.198	1.51566	1.22826		221.198	1.63179	1.51125
	221.957	1.19734	1.13223		221.957	1.36508	1.22253		221.957	1.35507	1.49443
	222.716	1.04575	1.10513		222.716	0.96788	1.20721		222.716	1.5789	1.44801
	223.475	1.14047	1.09983		223.475	1.50839	1.20306		223.475	1.69745	1.42707
	224.234	1.08056	1.10103		224.234	1.39161	1.20641		224.234	1.49128	1.41362
	224.993	1.07576	1.08084		224.993	1.00133	1.17679		224.993	1.4411	1.40201
	225.752	1.0839	1.05232		225.752	0.96677	1.16597		225.752	1.42219	1.40376
	226.511	1.04713	1.07187		226.511	1.04814	1.1617		226.511	1.36525	1.39987
	227.27	0.85841	1.05163		227.27	1.33522	1.14647		227.27	1.34039	1.37763
	228.029	0.78753	1.03548		228.029	0.92761	1.11996		228.029	1.08941	1.388
	228.788	1.13789	1.04959		228.788	1.09902	1.14666		228.788	1.29229	1.36908
	229.547	1.10341	1.05538		229.547	1.41472	1.10412		229.547	1.04605	1.35264
	230.306	1.20408	1.05009		230.306	0.90608	1.09247		230.306	1.38744	1.37095
	231.065	0.75727	1.04725		231.065	0.99488	1.1047		231.065	1.61827	1.37215
	231.824	1.20551	1.05459		231.824	0.98312	1.11532		231.824	1.24123	1.37832
	232.583	1.04942	1.04502		232.583	1.28717	1.12269		232.583	1.29818	1.38223
	233.342	0.95516	1.06052		233.342	0.96745	1.11138		233.342	1.51053	1.38606
	234.101	1.25743	1.07223		234.101	1.36839	1.1504		234.101	1.2952	1.38816
	234.86	1.22729	1.04512		234.86	0.87029	1.14449		234.86	1.45077	1.40257
	235.619	1.00112	1.03973		235.619	1.2168	1.14026		235.619	1.76602	1.40613
	236.378	1.03324	1.02344		236.378	1.18489	1.13217		236.378	1.45902	1.4049
	237.137	1.19392	1.0397		237.137	1.12598	1.12636		237.137	1.51473	1.37152
	237.896	0.90354	1.03052		237.896	1.15879	1.12544		237.896	1.42389	1.36154
	238.655	1.091	1.03524		238.655	1.16555	1.11683		238.655	1.39786	1.35839
	239.414	0.96315	1.03423		239.414	1.51286	1.13744		239.414	1.12098	1.34547
	240.173	0.73122	1.01206		240.173	1.01041	1.11785		240.173	1.50843	1.34552
	240.932	1.02266	1.01302		240.932	1.35118	1.13871		240.932	1.09934	1.33879
	241.691	0.95969	1.0033		241.691	0.78485	1.13108		241.691	1.36912	1.30133
	242.45	1.00118	0.99991		242.45	0.9077	1.15691		242.45	1.11757	1.30938
	243.209	1.0677	0.98824		243.209	0.96924	1.18759		243.209	1.09146	1.30591
	243.968	1.12024	1.01669		243.968	1.15808	1.21699		243.968	1.25089	1.32225
	244.727	0.94	1.0084		244.727	1.27664	1.28253		244.727	1.31683	1.33898
	245.486	0.92495	1.0477		245.486	1.0745	1.30261		245.486	1.29594	1.39558
	246.245	1.24166	1.09296		246.245	1.18315	1.3827		246.245	1.34971	1.41072
	247.004	0.85542	1.11965		247.004	1.10233	1.43129		247.004	1.20414	1.4957
	247.763	0.9823	1.13928		247.763	1.57238	1.52296		247.763	1.57979	1.55366
	248.522	1.01887	1.16004		248.522	1.58621	1.61352		248.522	1.46264	1.63897
	249.281	1.33035	1.18771		249.281	1.5997	1.75455		249.281	1.66902	1.74976
	250.04	0.96661	1.23058		250.04	2.14865	1.86391		250.04	1.64878	1.8459
	250.799	1.55261	1.31525		250.799	1.81411	1.94544		250.799	1.9701	1.93852
	251.558	1.4102	1.38095		251.558	2.21182	2.10071		251.558	1.73554	2.03115
	252.317	1.4229	1.43983		252.317	2.07995	2.26004		252.317	2.374	2.15265
	253.076	1.25418	1.53017		253.076	2.15989	2.44217		253.076	2.23853	2.31605
	253.835	1.31263	1.65218		253.835	2.26616	2.58471		253.835	2.39716	2.45159
	254.594	1.48272	1.78605		254.594	3.08465	2.72456		254.594	2.75339	2.61925
	255.353	1.76332	1.87965		255.353	2.7985	2.90032		255.353	2.693	2.74709
	256.112	2.21004	1.99581		256.112	2.49956	3.04223		256.112	2.706	2.92107
	256.872	1.91037	2.1006		256.872	3.4036	3.24231		256.872	2.68547	3.07984
	257.631	2.12493	2.21975		257.631	3.57302	3.4129		257.631	3.17225	3.27736
	258.39	2.21048	2.35357		258.39	3.83441	3.60046		258.39	3.65507	3.43381
	259.149	2.81247	2.52551		259.149	3.7104	3.80375		259.149	3.61284	3.61933
	259.908	3.02688	2.69337		259.908	3.684	3.97784		259.908	3.97767	3.77233
	260.667	2.73439	2.84454		260.667	4.23604	4.14031		260.667	3.58648	3.9683
	261.426	2.70908	2.99723		261.426	4.27734	4.32948		261.426	4.25852	4.12455
	262.185	3.12447	3.13192		262.185	4.81524	4.55497		262.185	4.35165	4.30754
	262.944	3.19742	3.32147		262.944	4.77075	4.72509		262.944	4.6984	4.45524
	263.703	3.43023	3.48681		263.703	4.89332	4.93324		263.703	4.72067	4.67639
	264.462	3.83326	3.66687		264.462	5.20927	5.07829		264.462	5.02133	4.8905
	265.221	3.83051	3.80769		265.221	4.87755	5.2422		265.221	4.69225	5.05131
	265.98	3.75021	3.9353		265.98	5.52168	5.42121		265.98	5.69292	5.26262
	266.739	4.05368	4.07411		266.739	5.63602	5.57534		266.739	5.03675	5.51496
	267.498	4.2304	4.29804		267.498	5.88196	5.75101		267.498	5.45088	5.69308
	268.257	4.75364	4.45323		268.257	5.95541	5.85428		268.257	4.9009	5.88209
	269.016	4.60511	4.60705		269.016	6.69524	5.96088		269.016	6.4895	6.01634
	269.775	4.91136	4.72349		269.775	6.01015	6.09833		269.775	6.86679	6.20606
	270.534	4.92467	4.88122		270.534	6.16897	6.19615		270.534	6.02485	6.33105
	271.293	4.94113	5.02114		271.293	6.36927	6.34236		271.293	7.1474	6.49011
	272.052	4.81653	5.15911		272.052	6.54794	6.43826		272.052	7.37152	6.59562
	272.811	6.06797	5.33325		272.811	6.91239	6.52733		272.811	6.93042	6.78716
	273.57	5.45235	5.46909		273.57	6.3643	6.62303		273.57	7.18677	6.90289
	274.329	5.50473	5.54578		274.329	6.36968	6.67121		274.329	6.71217	7.10387
	275.088	5.17683	5.6774		275.088	6.95516	6.68458		275.088	7.56641	7.17058
	275.847	6.19916	5.75698		275.847	6.6765	6.73056		275.847	6.89617	7.22707
	276.606	5.92934	5.78393		276.606	7.07077	6.78562		276.606	7.07814	7.3486
	277.365	5.81983	5.87273		277.365	6.96023	6.75226		277.365	7.27558	7.41447
	278.124	6.66571	5.95433		278.124	6.97206	6.75956		278.124	7.90989	7.42224
	278.883	6.268	5.91982		278.883	7.3174	6.7514		278.883	7.18679	7.56352
	279.642	5.90401	5.99769		279.642	6.67805	6.79204		279.642	7.91562	7.58865
	280.401	6.57939	6.02631		280.401	6.89583	6.77479		280.401	7.49018	7.6067
	281.16	6.10505	6.0676		281.16	6.6998	6.75639		281.16	7.71408	7.6277
	281.919	5.32895	6.03258		281.919	6.99494	6.67821		281.919	7.84781	7.71617
	282.678	6.2731	5.99094		282.678	5.86885	6.61953		282.678	8.13546	7.75846
	283.437	6.04058	6.00621		283.437	6.65737	6.54354		283.437	7.48807	7.84885
	284.196	5.55024	5.99309		284.196	6.79	6.45243		284.196	9.04973	7.81254
	284.955	6.62041	5.9297		284.955	6.97391	6.28935		284.955	7.5637	7.79478
	285.714	5.93409	5.94877		285.714	6.11091	6.23295		285.714	6.98288	7.75194
	286.473	5.79608	5.89505		286.473	6.67919	6.12155		286.473	7.88141	7.71162
	287.232	5.67398	5.84646		287.232	5.50381	6.00388		287.232	8.22324	7.64818
	287.991	5.30475	5.86802		287.991	6.19066	5.89145		287.991	7.71242	7.51062
	288.75	6.0488	5.79398		288.75	5.82028	5.85446		288.75	8.63143	7.39677
	289.509	6.46888	5.73291		289.509	5.6054	5.77318		289.509	7.36524	7.35607
	290.268	5.31719	5.73036		290.268	4.87118	5.65504		290.268	6.92036	7.15457
	291.027	6.19003	5.60436		291.027	5.83203	5.49829		291.027	7.27312	7.06789
	291.786	5.77365	5.50785		291.786	5.22494	5.39545		291.786	6.88539	6.97669
	292.545	5.37614	5.41959		292.545	4.93476	5.2379		292.545	6.76237	6.86036
	293.304	5.65236	5.35198		293.304	5.30851	5.13148		293.304	5.78452	6.64768
	294.063	5.16258	5.31751		294.063	5.31399	4.99942		294.063	6.4276	6.5305
	294.822	5.12443	5.19485		294.822	5.43805	4.81883		294.822	6.87757	6.3872
	295.581	5.51207	5.01819		295.581	5.01792	4.71534		295.581	6.02727	6.22005
	296.34	4.73032	4.99818		296.34	4.62278	4.6328		296.34	6.26359	6.10675
	297.099	4.48655	4.84862		297.099	4.56822	4.43205		297.099	5.61485	5.93863
	297.858	4.47209	4.71337		297.858	4.3159	4.32739		297.858	6.13636	5.83288
	298.617	4.65978	4.61024		298.617	3.90762	4.22064		298.617	5.03314	5.69948
	299.376	4.78772	4.50134		299.376	4.20966	4.05215		299.376	5.95465	5.60439
	300.135	4.20893	4.39646		300.135	3.11146	3.91333		300.135	6.48201	5.4753
	300.894	3.81901	4.2963		300.894	4.05315	3.7556		300.894	4.85799	5.30584
	301.653	5.01705	4.16437		301.653	3.63304	3.6154		301.653	5.22076	5.1586
	302.412	3.94659	4.09466		302.412	2.82075	3.50039		302.412	4.75137	5.02362
	303.171	3.74492	4.00349		303.171	3.65508	3.38243		303.171	5.2991	4.89062
	303.93	3.82917	3.93425		303.93	3.33341	3.26573		303.93	4.76135	4.75647
	304.69	4.01885	3.83349		304.69	2.78124	3.16693		304.69	4.35821	4.63582
	305.449	3.58947	3.73028		305.449	3.23173	3.07559		305.449	4.49125	4.46634
	306.208	3.62203	3.64255		306.208	3.07201	3.03825		306.208	4.33569	4.26663
	306.967	3.53307	3.60111		306.967	2.91492	2.89524		306.967	3.81863	4.16867
	307.726	3.68469	3.4576		307.726	2.89769	2.8244		307.726	4.23891	4.03348
	308.485	3.11902	3.38161		308.485	2.79873	2.79782		308.485	3.61985	3.92848
	309.244	3.43341	3.2992		309.244	2.56539	2.70385		309.244	4.12413	3.76666
	310.003	3.14834	3.19008		310.003	2.42563	2.60992		310.003	3.22343	3.65523
	310.762	3.23961	3.10562		310.762	2.83955	2.52338		310.762	3.41236	3.51741
	311.521	2.89304	3.04934		311.521	2.55145	2.44892		311.521	3.48649	3.39963
	312.28	3.1974	2.97365		312.28	1.90792	2.37545		312.28	3.38855	3.30379
	313.039	2.86444	2.89836		313.039	2.57047	2.2862		313.039	3.19284	3.21645
	313.798	2.80662	2.79874		313.798	2.42213	2.23304		313.798	3.1764	3.08585
	314.557	2.50886	2.76686		314.557	2.24542	2.17539		314.557	2.87178	2.99258
	315.316	2.19236	2.7031		315.316	1.92447	2.10878		315.316	3.08992	2.86731
	316.075	2.75196	2.6375		316.075	1.48312	2.05562		316.075	2.29095	2.82283
	316.834	2.74528	2.59098		316.834	2.11496	1.96876		316.834	2.72449	2.72895
	317.593	2.48669	2.54372		317.593	1.96985	1.88791		317.593	2.89811	2.63181
	318.352	2.40362	2.47314		318.352	1.57628	1.87013		318.352	2.50857	2.5337
	319.111	2.19039	2.43568		319.111	2.10026	1.80854		319.111	2.27991	2.4627
	319.87	2.64085	2.36245		319.87	1.9339	1.75804		319.87	2.22078	2.3709
	320.629	2.47704	2.32914		320.629	1.56628	1.70465		320.629	2.24505	2.27889
	321.388	2.16436	2.30487		321.388	1.62822	1.67401		321.388	2.55631	2.19017
	322.147	2.54179	2.2364		322.147	1.53666	1.64822		322.147	2.00404	2.15318
	322.906	2.1842	2.1888		322.906	1.33873	1.60251		322.906	2.02947	2.09373
	323.665	2.1387	2.15478		323.665	1.64122	1.56954		323.665	1.91694	2.02804
	324.424	2.30246	2.0994		324.424	1.64658	1.54863		324.424	2.12784	1.96074
	325.183	1.70822	2.05671		325.183	1.6646	1.49256		325.183	1.79938	1.92034
	325.942	2.00909	2.00036		325.942	1.44462	1.45878		325.942	1.49153	1.85286
	326.701	1.82837	1.93471		326.701	1.46488	1.43799		326.701	1.75923	1.79241
	327.46	1.72498	1.91743		327.46	1.0963	1.40769		327.46	1.73604	1.71635
	328.219	2.03115	1.86749		328.219	1.42932	1.39368		328.219	1.83272	1.6578
	328.978	1.97646	1.81474		328.978	1.47523	1.34926		328.978	1.91278	1.59515
	329.737	1.57295	1.76665		329.737	1.26261	1.2983		329.737	1.49904	1.54699
	330.496	1.55002	1.71074		330.496	1.25923	1.25584		330.496	1.67395	1.48901
	331.255	1.79553	1.66818		331.255	1.42726	1.22266		331.255	1.20857	1.43129
	332.014	1.4923	1.62502		332.014	1.25443	1.19281		332.014	1.33834	1.40583
	332.773	1.90515	1.61499		332.773	1.17364	1.1754		332.773	1.41539	1.35751
	333.532	1.79282	1.59166		333.532	1.32651	1.16241		333.532	1.12582	1.30393
	334.291	1.39289	1.56504		334.291	0.67243	1.11931		334.291	1.08968	1.24215
	335.05	1.41736	1.51277		335.05	0.87693	1.09193		335.05	1.19454	1.16513
	335.809	1.46382	1.49268		335.809	1.00955	1.07682		335.809	1.25817	1.12868
	336.568	1.06985	1.47062		336.568	1.16704	1.05396		336.568	0.93356	1.08121
	337.327	1.36169	1.43607		337.327	0.99677	1.01804		337.327	1.10961	1.05336
	338.086	1.67783	1.40577		338.086	1.20371	0.97871		338.086	1.03448	1.04303
	338.845	1.37507	1.38743		338.845	0.90151	0.95995		338.845	0.93231	1.00642
	339.604	1.63192	1.33763		339.604	0.78275	0.92202		339.604	0.90598	0.98695
	340.363	1.19238	1.31984		340.363	1.06463	0.91857		340.363	0.75748	0.9653
	341.122	1.27151	1.29974		341.122	1.03589	0.91884		341.122	0.95235	0.92218
	341.881	1.21911	1.2856		341.881	0.91636	0.91654		341.881	0.96191	0.90271
	342.64	1.27731	1.27009		342.64	0.88851	0.88758		342.64	0.79086	0.90032
	343.399	1.03787	1.25374		343.399	0.66447	0.86663		343.399	1.18333	0.89424
	344.158	1.63005	1.2117		344.158	0.89217	0.8384		344.158	0.86628	0.86276
	344.917	1.04575	1.18844		344.917	0.75756	0.81998		344.917	0.83378	0.84684
	345.676	1.12604	1.12945		345.676	0.62076	0.81977		345.676	0.76485	0.83748
	346.435	1.11585	1.11543		346.435	0.88099	0.79328		346.435	0.54778	0.82527
	347.194	1.25176	1.11222		347.194	0.97497	0.77386		347.194	0.96601	0.79741
	347.953	0.83715	1.10789		347.953	0.73257	0.75962		347.953	0.89785	0.77796
	348.712	1.11642	1.07249		348.712	0.6826	0.75492		348.712	1.0184	0.78609
	349.471	1.04727	1.0773		349.471	0.78031	0.74883		349.471	0.56221	0.75065
	350.23	1.02614	1.03142		350.23	0.62516	0.73824		350.23	0.69347	0.74027
	350.989	0.74713	1.03563		350.989	0.77961	0.73503		350.989	0.7657	0.71976
	351.749	0.98215	1.02309		351.749	0.6672	0.74055		351.749	0.57429	0.7025
	352.508	1.22325	1.01375		352.508	0.74472	0.72883		352.508	0.53438	0.7033
	353.267	1.15416	0.9983		353.267	0.70266	0.70075		353.267	0.67021	0.68042
	354.026	0.74639	1.02106		354.026	0.81804	0.67698		354.026	0.91283	0.66585
	354.785	1.11003	0.99141		354.785	0.57306	0.66436		354.785	0.65169	0.64189
	355.544	0.94183	0.96487		355.544	0.73342	0.65672		355.544	0.71062	0.63421
	356.303	1.10887	0.95535		356.303	0.70934	0.64646		356.303	0.52604	0.60432
	357.062	0.938	0.95182		357.062	0.70366	0.63562		357.062	0.50607	0.60349
	357.821	0.97572	0.92887		357.821	0.70511	0.645		357.821	0.55968	0.60947
	358.58	1.02005	0.88403		358.58	0.55381	0.62926		358.58	0.62288	0.61612
	359.339	1.17846	0.86847		359.339	0.37603	0.61727		359.339	0.6793	0.60295
	360.098	0.67173	0.89002		360.098	0.49327	0.61564		360.098	0.65895	0.56294
	360.857	0.64921	0.88742		360.857	0.66566	0.60572		360.857	0.44699	0.5459
	361.616	0.88326	0.87296		361.616	0.47136	0.58456		361.616	0.24513	0.52895
	362.375	0.69426	0.85059		362.375	0.61702	0.56926		362.375	0.75335	0.52344
	363.134	0.63779	0.83122		363.134	0.80785	0.56253		363.134	0.6639	0.51788
	363.893	0.55063	0.81575		363.893	0.50861	0.55546		363.893	0.63424	0.50691
	364.652	0.92082	0.79877		364.652	0.52282	0.55064		364.652	0.47259	0.49682
	365.411	1.0697	0.76971		365.411	0.7936	0.5506		365.411	0.31276	0.49356
	366.17	1.07093	0.76572		366.17	0.42428	0.5464		366.17	0.39608	0.47346
	366.929	0.72501	0.7639		366.929	0.41601	0.54577		366.929	0.45633	0.47713
	367.688	0.77331	0.74154		367.688	0.47975	0.55403		367.688	0.4434	0.49477
	368.447	0.64743	0.73529		368.447	0.60275	0.54513		368.447	0.42267	0.4654
	369.206	0.7437	0.71861		369.206	0.59914	0.51748		369.206	0.39511	0.4431
	369.965	0.76528	0.72742		369.965	0.48142	0.5166		369.965	0.47158	0.42888
	370.724	0.74258	0.72603		370.724	0.37549	0.50368		370.724	0.6303	0.43718
	371.483	0.61195	0.68557		371.483	0.43017	0.47956		371.483	0.35744	0.45279
	372.242	0.62192	0.6599		372.242	0.65626	0.49801		372.242	0.50203	0.46202
	373.001	0.5478	0.66828		373.001	0.59525	0.4964		373.001	0.50983	0.46417
	373.76	0.60056	0.64958		373.76	0.48355	0.50364		373.76	0.31268	0.46686
	374.519	0.3875	0.64409		374.519	0.39311	0.48522		374.519	0.3295	0.46147
	375.278	0.68287	0.65408		375.278	0.49543	0.46841		375.278	0.42095	0.4574
	376.037	0.8999	0.64286		376.037	0.32901	0.4612		376.037	0.59702	0.45101
	376.796	0.46287	0.64436		376.796	0.43175	0.46601		376.796	0.54693	0.43534
	377.555	0.68577	0.64645		377.555	0.70098	0.46469		377.555	0.53447	0.43816
	378.314	0.85075	0.65325		378.314	0.39195	0.44746		378.314	0.48867	0.43377
	379.073	0.49283	0.66473		379.073	0.58828	0.44283		379.073	0.48367	0.42089
	379.832	0.56514	0.64787		379.832	0.3265	0.44372		379.832	0.34188	0.42752
	380.591	0.89344	0.65929		380.591	0.34699	0.4524		380.591	0.33407	0.43297
	381.35	0.59706	0.65161		381.35	0.37324	0.46104		381.35	0.37577	0.43242
	382.109	0.76498	0.62265		382.109	0.44762	0.46453		382.109	0.39521	0.40895
	382.868	0.64341	0.63326		382.868	0.41049	0.4672		382.868	0.39969	0.39578
	383.627	0.72387	0.61989		383.627	0.39771	0.44087		383.627	0.43619	0.38969
	384.386	0.71999	0.60257		384.386	0.52583	0.45135		384.386	0.31672	0.38344
	385.145	0.34765	0.61193		385.145	0.49687	0.44223		385.145	0.41204	0.37059
	385.904	0.55876	0.61153		385.904	0.52328	0.44861		385.904	0.41131	0.36479
	386.663	0.56777	0.59631		386.663	0.6251	0.45352		386.663	0.41271	0.36466
	387.422	0.46545	0.60271		387.422	0.38141	0.45357		387.422	0.24486	0.36883
	388.181	0.62205	0.59165		388.181	0.4717	0.44233		388.181	0.34944	0.36322
	388.94	0.48516	0.56738		388.94	0.30606	0.44179		388.94	0.44318	0.35854
	389.699	0.59104	0.56114		389.699	0.54921	0.44328		389.699	0.39492	0.35284
	390.458	0.63326	0.54323		390.458	0.45151	0.42942		390.458	0.29088	0.35668
	391.217	0.55905	0.54804		391.217	0.42215	0.4312		391.217	0.25487	0.35786
	391.976	0.6651	0.54337		391.976	0.4206	0.42475		391.976	0.33206	0.35392
	392.735	0.69313	0.53749		392.735	0.37407	0.41701		392.735	0.43844	0.34662
	393.494	0.599	0.53666		393.494	0.27892	0.40772		393.494	0.311	0.34946
	394.253	0.27938	0.52721		394.253	0.40245	0.38952		394.253	0.32956	0.34637
	395.012	0.63034	0.53054		395.012	0.42001	0.40877		395.012	0.35066	0.33722
	395.771	0.45123	0.52223		395.771	0.31793	0.39358		395.771	0.37432	0.32736
	396.53	0.41987	0.51378		396.53	0.5236	0.39234		396.53	0.42965	0.33178
	397.289	0.48875	0.50015		397.289	0.42658	0.38594		397.289	0.35219	0.33221
	398.048	0.47948	0.49427		398.048	0.50891	0.3824		398.048	0.30331	0.33082
	398.807	0.45308	0.48665		398.807	0.24207	0.38575		398.807	0.2874	0.34255
	399.567	0.48021	0.46869		399.567	0.19864	0.40041		399.567	0.30307	0.33686
	400.326	0.53516	0.48601		400.326	0.59489	0.38844		400.326	0.30598	0.32935
	401.085	0.46634	0.47092		401.085	0.32141	0.3833		401.085	0.24695	0.32504
	401.844	0.50655	0.47908		401.844	0.43292	0.39183		401.844	0.35723	0.32507
	402.603	0.35469	0.48031		402.603	0.32603	0.39006		402.603	0.26129	0.31439
	403.362	0.5769	0.46156		403.362	0.36752	0.38529		403.362	0.31128	0.29816
	404.121	0.57882	0.45774		404.121	0.42432	0.38077		404.121	0.61432	0.29543
	404.88	0.32955	0.45673		404.88	0.4988	0.39294		404.88	0.22562	0.29708
	405.639	0.53912	0.45405		405.639	0.22298	0.42101		405.639	0.21691	0.30397
	406.398	0.404	0.45345		406.398	0.3429	0.40618		406.398	0.28601	0.3025
	407.157	0.57369	0.45215		407.157	0.44585	0.42144		407.157	0.37485	0.31179
	407.916	0.43836	0.45133		407.916	0.49709	0.41386		407.916	0.2694	0.31439
	408.675	0.20751	0.44948		408.675	0.35505	0.4121		408.675	0.1087	0.31638
	409.434	0.42206	0.43872		409.434	0.44113	0.41697		409.434	0.26238	0.32804
	410.193	0.43807	0.42583		410.193	0.42458	0.42755		410.193	0.31227	0.29992
	410.952	0.43987	0.43107		410.952	0.61967	0.41416		410.952	0.40628	0.2998
	411.711	0.52626	0.43028		411.711	0.37246	0.4172		411.711	0.28401	0.30485
	412.47	0.44675	0.4251		412.47	0.55024	0.41408		412.47	0.38628	0.30015
	413.229	0.49426	0.4244		413.229	0.31929	0.40612		413.229	0.39628	0.2987
	413.988	0.32697	0.4263		413.988	0.29962	0.38634		413.988	0.29105	0.29821
	414.747	0.41547	0.4414		414.747	0.44056	0.39578		414.747	0.48622	0.30985
	415.506	0.38555	0.43915		415.506	0.58299	0.39274		415.506	0.19259	0.32179
	416.265	0.40813	0.43299		416.265	0.29807	0.37589		416.265	0.22377	0.32001
	417.024	0.52732	0.42498		417.024	0.26846	0.36259		417.024	0.29259	0.31193
	417.783	0.32631	0.41172		417.783	0.29614	0.35748		417.783	0.21564	0.30799
	418.542	0.5631	0.40862		418.542	0.32638	0.33866		418.542	0.35309	0.29546
	419.301	0.46683	0.39601		419.301	0.20051	0.3423		419.301	0.26206	0.27949
	420.06	0.43412	0.40149		420.06	0.49665	0.34072		420.06	0.28323	0.27203
	420.819	0.3882	0.41287		420.819	0.39541	0.3284		420.819	0.44154	0.2605
	421.578	0.34571	0.41009		421.578	0.17183	0.31627		421.578	0.28555	0.26394
	422.337	0.31967	0.4166		422.337	0.42031	0.31867		422.337	0.28512	0.26794
	423.096	0.32745	0.40121		423.096	0.29573	0.33595		423.096	0.22484	0.26295
	423.855	0.40025	0.40866		423.855	0.26793	0.34217		423.855	0.19838	0.26627
	424.614	0.30502	0.38864		424.614	0.37397	0.33535		424.614	0.15667	0.25492
	425.373	0.40922	0.37796		425.373	0.27583	0.34227		425.373	0.1792	0.24909
	426.132	0.58616	0.37342		426.132	0.25586	0.32417		426.132	0.31323	0.25534
	426.891	0.34392	0.36783		426.891	0.40092	0.32453		426.891	0.24413	0.24083
	427.65	0.5057	0.37866		427.65	0.33407	0.35195		427.65	0.2838	0.23212
	428.409	0.29655	0.38532		428.409	0.5277	0.34738		428.409	0.21781	0.22487
	429.168	0.43804	0.38827		429.168	0.38939	0.34772		429.168	0.26543	0.22904
	429.927	0.2627	0.37913		429.927	0.22408	0.35452		429.927	0.18277	0.23084
	430.686	0.30662	0.38044		430.686	0.30436	0.34948		430.686	0.17458	0.24222
	431.445	0.36607	0.38555		431.445	0.22524	0.33764		431.445	0.37711	0.24365
	432.204	0.30442	0.36859		432.204	0.40067	0.33586		432.204	0.22377	0.23461
	432.963	0.50807	0.3734		432.963	0.58319	0.32291		432.963	0.15493	0.23604
	433.722	0.41968	0.36466		433.722	0.35177	0.31554		433.722	0.17636	0.23192
	434.481	0.3716	0.36198		434.481	0.30077	0.30049		434.481	0.2874	0.22924
	435.24	0.26314	0.35591		435.24	0.36995	0.28627		435.24	0.22541	0.23276
	435.999	0.32471	0.35381		435.999	0.29844	0.288		435.999	0.32738	0.23398
	436.758	0.48589	0.35363		436.758	0.09814	0.28445		436.758	0.20064	0.23745
	437.517	0.33166	0.34337		437.517	0.22917	0.28595		437.517	0.1776	0.23689
	438.276	0.41615	0.34023		438.276	0.20676	0.28569		438.276	0.26554	0.24282
	439.035	0.37462	0.34049		439.035	0.22351	0.26855		439.035	0.222	0.25601
	439.794	0.25635	0.33286		439.794	0.30197	0.26034		439.794	0.17776	0.26206
	440.553	0.34695	0.3275		440.553	0.17599	0.26182		440.553	0.31817	0.2607
	441.312	0.23118	0.32861		441.312	0.25004	0.25693		441.312	0.20099	0.26757
	442.071	0.30402	0.33229		442.071	0.25108	0.25901		442.071	0.22667	0.2747
	442.83	0.21214	0.32269		442.83	0.24772	0.27409		442.83	0.36875	0.27179
	443.589	0.25723	0.33875		443.589	0.39687	0.28053		443.589	0.31271	0.26745
	444.348	0.5121	0.32862		444.348	0.32606	0.282		444.348	0.35271	0.26163
	445.107	0.3051	0.33651		445.107	0.22858	0.28846		445.107	0.26717	0.2574
	445.866	0.2913	0.33348		445.866	0.32302	0.29843		445.866	0.26706	0.25725
	446.626	0.27975	0.32798		446.626	0.29661	0.30675		446.626	0.32845	0.24503
	447.385	0.37998	0.33733		447.385	0.32954	0.3081		447.385	0.43422	0.24338
	448.144	0.34189	0.34247		448.144	0.32439	0.30761		448.144	0.15713	0.24446
	448.903	0.5725	0.35173		448.903	0.32577	0.31099		448.903	0.11241	0.23489
	449.662	0.26417	0.35192		449.662	0.22888	0.30817		449.662	0.17826	0.23526
	450.421	0.49299	0.33023		450.421	0.32032	0.30817		450.421	0.15859	0.23688
	451.18	0.2109	0.33508		451.18	0.45155	0.3148		451.18	0.17546	0.23676
	451.939	0.26442	0.3377		451.939	0.30087	0.30481		451.939	0.13487	0.2352
	452.698	0.37139	0.34305		452.698	0.27017	0.30461		452.698	0.17627	0.22961
	453.457	0.38116	0.33927		453.457	0.24374	0.29746		453.457	0.24283	0.21716
	454.216	0.35109	0.33367		454.216	0.29849	0.28944		454.216	0.22524	0.22903
	454.975	0.26004	0.32917		454.975	0.35451	0.29399		454.975	0.31825	0.23626
	455.734	0.18679	0.33637		455.734	0.32606	0.30407		455.734	0.37702	0.23004
	456.493	0.37781	0.32199		456.493	0.32801	0.30278		456.493	0.26536	0.23283
	457.252	0.33063	0.32225		457.252	0.17316	0.28251		457.252	0.24361	0.24073
	458.011	0.35992	0.33759		458.011	0.29373	0.28251		458.011	0.2446	0.25221
	458.77	0.32329	0.336		458.77	0.22217	0.28448		458.77	0.24749	0.25385
	459.529	0.25799	0.33842		459.529	0.20421	0.29672		459.529	0.33524	0.25121
	460.288	0.50491	0.33072		460.288	0.39396	0.29001		460.288	0.22079	0.24839
	461.047	0.37229	0.34073		461.047	0.38004	0.28466		461.047	0.08493	0.24896
	461.806	0.27723	0.33775		461.806	0.30109	0.27442		461.806	0.20043	0.23591
	462.565	0.2148	0.32704		462.565	0.14742	0.27053		462.565	0.29402	0.23466
	463.324	0.49453	0.32402		463.324	0.30093	0.26916		463.324	0.30711	0.2302
	464.083	0.34756	0.32175		464.083	0.29965	0.258		464.083	0.20084	0.22591
	464.842	0.41743	0.32231		464.842	0.42734	0.25486		464.842	0.20324	0.22278
	465.601	0.23555	0.32073		465.601	0.19793	0.25623		465.601	0.18288	0.21785
	466.36	0.41015	0.31063		466.36	0.27419	0.25164		466.36	0.32677	0.22421
	467.119	0.14219	0.30916		467.119	0.17243	0.24111		467.119	0.18127	0.23021
	467.878	0.21712	0.32366		467.878	0.26972	0.24276		467.878	0.24666	0.23004
	468.637	0.28537	0.32475		468.637	0.15263	0.25312		468.637	0.1767	0.2223
	469.396	0.32584	0.30592		469.396	0.12631	0.2429		469.396	0.18027	0.21217
	470.155	0.33175	0.30011		470.155	0.17503	0.24266		470.155	0.20048	0.20905
	470.914	0.2342	0.29302		470.914	0.2248	0.23402		470.914	0.26135	0.20729
	471.673	0.35344	0.30872		471.673	0.32508	0.2325		471.673	0.31621	0.21011
	472.432	0.3503	0.29095		472.432	0.22217	0.22936		472.432	0.17496	0.20029
	473.191	0.49459	0.29545		473.191	0.32583	0.24093		473.191	0.1979	0.20161
	473.95	0.23121	0.30629		473.95	0.30273	0.24449		473.95	0.1779	0.19863
	474.709	0.21209	0.30601		474.709	0.14771	0.24571		474.709	0.15514	0.20622
	475.468	0.26045	0.30629		475.468	0.29594	0.25537		475.468	0.15399	0.20788
	476.227	0.31104	0.30151		476.227	0.29776	0.25554		476.227	0.17692	0.21236
	476.986	0.47107	0.31382		476.986	0.17525	0.26037		476.986	0.22514	0.21144
	477.745	0.1435	0.30417		477.745	0.22709	0.25703		477.745	0.17938	0.21078
	478.504	0.20981	0.30225		478.504	0.34592	0.24875		478.504	0.20119	0.21573
	479.263	0.3797	0.29096		479.263	0.32311	0.24038		479.263	0.20193	0.22215
	480.022	0.28121	0.30241		480.022	0.1709	0.23685		480.022	0.29059	0.21908
	480.781	0.32997	0.31033		480.781	0.2712	0.24844		480.781	0.20511	0.22369
	481.54	0.26009	0.31167		481.54	0.17757	0.2403		481.54	0.26772	0.22784
	482.299	0.41888	0.30195		482.299	0.29734	0.23752		482.299	0.24747	0.23544
	483.058	0.20858	0.28901		483.058	0.27487	0.24758		483.058	0.30628	0.2308
	483.817	0.32158	0.29688		483.817	0.09801	0.2457		483.817	0.24931	0.24125
	484.576	0.32524	0.30138		484.576	0.20037	0.23789		484.576	0.29414	0.23223
	485.335	0.40292	0.28829		485.335	0.24969	0.23959		485.335	0.13191	0.2385
	486.094	0.33098	0.28839		486.094	0.32155	0.23657		486.094	0.22424	0.22938
	486.853	0.28052	0.28791		486.853	0.17392	0.23387		486.853	0.21618	0.24004
	487.612	0.16522	0.28967		487.612	0.25604	0.23377		487.612	0.29095	0.23553
	488.371	0.27702	0.27852		488.371	0.32606	0.23718		488.371	0.15554	0.23354
	489.13	0.26143	0.28162		489.13	0.19887	0.23038		489.13	0.33625	0.23119
	489.889	0.27731	0.28358		489.889	0.2289	0.24206		489.889	0.06582	0.22938
	490.648	0.18349	0.28225		490.648	0.34851	0.23537		490.648	0.29599	0.22011
	491.407	0.2827	0.27083		491.407	0.12559	0.23186		491.407	0.15383	0.21579
	492.166	0.32264	0.26897		492.166	0.23082	0.22202		492.166	0.36498	0.20688
	492.925	0.28654	0.26439		492.925	0.17603	0.23324		492.925	0.20009	0.20716
	493.684	0.25169	0.26435		493.684	0.34845	0.22958		493.684	0.21751	0.19659
	494.444	0.25508	0.26922		494.444	0.1729	0.21764		494.444	0.27106	0.20562
	495.203	0.35093	0.27178		495.203	0.27321	0.21908		495.203	0.22225	0.1979
	495.962	0.30534	0.26877		495.962	0.09995	0.21905		495.962	0.15511	0.20077
	496.721	0.23156	0.27109		496.721	0.19705	0.21729		496.721	0.06699	0.19138
	497.48	0.30304	0.26479		497.48	0.17398	0.22556		497.48	0.0907	0.19272
	498.239	0.21185	0.26344		498.239	0.34221	0.22361		498.239	0.22032	0.17712
	498.998	0.16463	0.26413		498.998	0.20124	0.22513		498.998	0.13239	0.17414
	499.757	0.3501	0.26273		499.757	0.14695	0.2152		499.757	0.291	0.17477
	500.516	0.29985	0.2551		500.516	0.22034	0.2155		500.516	0.2205	0.16985
	501.275	0.23218	0.2423		501.275	0.22855	0.21027		501.275	0.10886	0.17248
	502.034	0.21816	0.24071		502.034	0.32203	0.21179		502.034	0.15513	0.16657
	502.793	0.18819	0.2364		502.793	0.24964	0.21869		502.793	0.17395	0.17835
	503.552	0.30246	0.22401		503.552	0.20167	0.22377		503.552	0.13096	0.18733
	504.311	0.29694	0.22245		504.311	0.19882	0.21951		504.311	0.15537	0.18456
	505.07	0.23058	0.23349		505.07	0.19948	0.22926		505.07	0.22688	0.19499
	505.829	0.14071	0.24375		505.829	0.17743	0.24217		505.829	0.19735	0.1861
	506.588	0.15884	0.2442		506.588	0.19464	0.25074		506.588	0.26167	0.19048
	507.347	0.2815	0.23808		507.347	0.12285	0.24887		507.347	0.06642	0.19671
	508.106	0.16701	0.25182		508.106	0.30047	0.24537		508.106	0.24373	0.19521
	508.865	0.11707	0.26457		508.865	0.25015	0.23858		508.865	0.22541	0.19383
	509.624	0.1886	0.26747		509.624	0.27832	0.23808		509.624	0.17882	0.20575
	510.383	0.33019	0.25711		510.383	0.3475	0.23802		510.383	0.28874	0.20431
	511.142	0.50392	0.26379		511.142	0.34065	0.23817		511.142	0.15779	0.19661
	511.901	0.30658	0.27118		511.901	0.34882	0.24786		511.901	0.28615	0.19237
	512.66	0.14041	0.2765		512.66	0.20064	0.24658		512.66	0.20222	0.19248
	513.419	0.4243	0.27778		513.419	0.26942	0.25355		513.419	0.13274	0.19974
	514.178	0.37947	0.28181		514.178	0.14786	0.24687		514.178	0.15322	0.19511
	514.937	0.34598	0.29692		514.937	0.19412	0.25181		514.937	0.30982	0.19334
	515.696	0.14153	0.30771		515.696	0.19793	0.25137		515.696	0.13374	0.19894
	516.455	0.33069	0.30135		516.455	0.20178	0.24298		516.455	0.11127	0.19309
	517.214	0.25166	0.28042		517.214	0.32268	0.24827		517.214	0.13379	0.19435
	517.973	0.23859	0.27378		517.973	0.17543	0.23845		517.973	0.2633	0.18431
	518.732	0.30067	0.28001		518.732	0.22753	0.24678		518.732	0.17543	0.17991
	519.491	0.22743	0.26436		519.491	0.20019	0.25062		519.491	0.17428	0.19007
	520.25	0.3437	0.25584		520.25	0.32419	0.25934		520.25	0.19884	0.19155
	521.009	0.35051	0.25027		521.009	0.27177	0.26508		521.009	0.2628	0.18571
	521.768	0.23486	0.25492		521.768	0.2217	0.26841		521.768	0.20099	0.1947
	522.527	0.18994	0.23908		522.527	0.41998	0.2697		522.527	0.17672	0.19316
	523.286	0.20689	0.23763		523.286	0.20148	0.2647		523.286	0.13554	0.19466
	524.045	0.23397	0.24218		524.045	0.32563	0.26646		524.045	0.13615	0.18898
	524.804	0.1895	0.23942		524.804	0.32708	0.26438		524.804	0.28522	0.18902
	525.563	0.25161	0.24277		525.563	0.27854	0.26767		525.563	0.17535	0.18489
	526.322	0.26243	0.23875		526.322	0.28028	0.25935		526.322	0.22227	0.18662
	527.081	0.21132	0.22307		527.081	0.24787	0.25458		527.081	0.26853	0.184
	527.84	0.09313	0.22902		527.84	0.22114	0.25628		527.84	0.0882	0.18088
	528.599	0.22995	0.22427		528.599	0.24772	0.24983		528.599	0.15628	0.18128
	529.358	0.30677	0.22433		529.358	0.20175	0.25787		529.358	0.17816	0.18843
	530.117	0.25926	0.22562		530.117	0.19643	0.25166		530.117	0.17596	0.18954
	530.876	0.27772	0.22958		530.876	0.24947	0.24946		530.876	0.11231	0.1825
	531.635	0.28343	0.23256		531.635	0.19943	0.24772		531.635	0.22477	0.18887
	532.394	0.11532	0.24041		532.394	0.20016	0.24898		532.394	0.22359	0.19821
	533.153	0.32405	0.24831		533.153	0.24722	0.24563		533.153	0.15417	0.20237
	533.912	0.11877	0.25158		533.912	0.32328	0.25746		533.912	0.18271	0.21584
	534.671	0.20779	0.25847		534.671	0.32203	0.25454		534.671	0.24277	0.23206
	535.43	0.25326	0.25228		535.43	0.2325	0.2624		535.43	0.15277	0.24068
	536.189	0.24887	0.25523		536.189	0.29404	0.25606		536.189	0.17966	0.25128
	536.948	0.29638	0.24754		536.948	0.25254	0.261		536.948	0.27095	0.25711
	537.707	0.38013	0.24876		537.707	0.2992	0.27477		537.707	0.36242	0.25383
	538.466	0.32977	0.26395		538.466	0.19752	0.28457		538.466	0.3308	0.26685
	539.225	0.14225	0.26561		539.225	0.39858	0.29255		539.225	0.29032	0.28135
	539.984	0.33326	0.27976		539.984	0.20402	0.29884		539.984	0.39962	0.29878
	540.743	0.21387	0.29223		540.743	0.31951	0.30582		540.743	0.30746	0.3172
	541.503	0.30358	0.3004		541.503	0.10133	0.30992		541.503	0.33485	0.32782
	542.262	0.16231	0.30532		542.262	0.32371	0.31174		542.262	0.1998	0.34413
	543.021	0.30177	0.30576		543.021	0.40585	0.32653		543.021	0.17555	0.34568
	543.78	0.34315	0.31744		543.78	0.34723	0.32989		543.78	0.41891	0.34389
	544.539	0.34895	0.32362		544.539	0.36694	0.34519		544.539	0.37173	0.34614
	545.298	0.33111	0.33618		545.298	0.41764	0.34186		545.298	0.4441	0.34796
	546.057	0.39486	0.35569		546.057	0.42665	0.37137		546.057	0.51905	0.35666
	546.816	0.37571	0.36819		546.816	0.29406	0.38267		546.816	0.31201	0.37567
	547.575	0.32264	0.38101		547.575	0.32124	0.41046		547.575	0.42435	0.38997
	548.334	0.30304	0.41974		548.334	0.47453	0.43276		548.334	0.29427	0.40983
	549.093	0.55533	0.43231		549.093	0.34959	0.43737		549.093	0.33549	0.43433
	549.852	0.42248	0.44808		549.852	0.42692	0.45831		549.852	0.36454	0.44572
	550.611	0.33071	0.45485		550.611	0.34867	0.49324		550.611	0.31765	0.45105
	551.37	0.62586	0.48762		551.37	0.64673	0.51017		551.37	0.53011	0.44986
	552.129	0.40142	0.49573		552.129	0.48896	0.53715		552.129	0.59264	0.45777
	552.888	0.49574	0.51682		552.888	0.51825	0.57481		552.888	0.5494	0.46779
	553.647	0.74333	0.54095		553.647	0.6582	0.60406		553.647	0.49761	0.47324
	554.406	0.4903	0.56718		554.406	0.47495	0.62821		554.406	0.54308	0.49686
	555.165	0.57967	0.58833		555.165	0.66136	0.65547		555.165	0.58978	0.53153
	555.924	0.4506	0.62754		555.924	0.89077	0.69361		555.924	0.45173	0.56096
	556.683	0.82269	0.66092		556.683	0.67166	0.72088		556.683	0.42624	0.59546
	557.442	0.51643	0.69158		557.442	0.83131	0.75411		557.442	0.63763	0.6132
	558.201	0.69201	0.71929		558.201	0.85895	0.79041		558.201	0.46233	0.62882
	558.96	0.6846	0.74172		558.96	0.76008	0.8354		558.96	0.50611	0.63256
	559.719	0.69662	0.76001		559.719	0.83668	0.8731		559.719	0.64856	0.65582
	560.478	0.87252	0.79597		560.478	0.75862	0.91821		560.478	0.85548	0.66868
	561.237	1.01059	0.80903		561.237	0.99901	0.97219		561.237	0.80599	0.68487
	561.996	0.83144	0.86475		561.996	0.75763	0.99095		561.996	0.83527	0.71688
	562.755	1.0857	0.88692		562.755	1.14525	1.01886		562.755	0.79622	0.74086
	563.514	0.81716	0.94459		563.514	1.03344	1.07338		563.514	0.82693	0.75141
	564.273	0.8321	0.98751		564.273	1.19302	1.09324		564.273	0.6055	0.78651
	565.032	1.01772	1.05043		565.032	1.22379	1.13083		565.032	0.84639	0.82272
	565.791	1.02965	1.1054		565.791	1.15151	1.16697		565.791	0.736	0.82973
	566.55	0.7756	1.12613		566.55	1.47109	1.20773		566.55	0.83276	0.8303
	567.309	1.28649	1.15416		567.309	1.17218	1.22592		567.309	0.93176	0.83362
	568.068	1.15515	1.2226		568.068	1.09034	1.2837		568.068	0.78592	0.83121
	568.827	1.38151	1.25894		568.827	1.64911	1.32868		568.827	0.79595	0.83806
	569.586	1.33585	1.32166		569.586	1.15684	1.35878		569.586	0.98875	0.84259
	570.345	1.62834	1.38226		570.345	1.32393	1.38956		570.345	1.04932	0.87215
	571.104	1.52124	1.47837		571.104	1.37876	1.42981		571.104	0.75367	0.88652
	571.863	1.18333	1.55142		571.863	1.37001	1.48568		571.863	0.86411	0.90503
	572.622	1.43117	1.61079		572.622	1.27185	1.51123		572.622	0.85573	0.92271
	573.381	1.85804	1.69265		573.381	1.6244	1.54683		573.381	0.79919	0.91806
	574.14	1.63076	1.75842		574.14	1.81991	1.60284		574.14	0.89888	0.9352
	574.899	1.75802	1.82557		574.899	1.48492	1.60536		574.899	0.89494	0.96122
	575.658	1.741	1.92225		575.658	1.65478	1.63845		575.658	1.04893	0.96367
	576.417	2.45944	1.99445		576.417	1.82751	1.68233		576.417	1.06189	0.97278
	577.176	2.12534	2.04775		577.176	1.9896	1.72054		577.176	1.01371	1.01032
	577.935	1.66624	2.16905		577.935	1.85431	1.75202		577.935	1.09787	1.00608
	578.694	2.51428	2.29434		578.694	1.70612	1.78717		578.694	0.86207	1.00148
	579.453	2.14169	2.41234		579.453	1.93051	1.83494		579.453	1.04297	1.00818
	580.212	2.3888	2.52619		580.212	1.68693	1.86403		580.212	1.1863	1.02242
	580.971	2.78608	2.64482		580.971	1.65319	1.92464		580.971	1.02543	1.04184
	581.73	2.71138	2.78729		581.73	1.9821	1.98569		581.73	1.18602	1.0525
	582.489	2.32074	2.85492		582.489	1.95192	2.00054		582.489	1.3167	1.05834
	583.248	3.00274	3.00039		583.248	1.8422	2.05218		583.248	0.80064	1.05452
	584.007	3.31056	3.16902		584.007	1.79919	2.09586		584.007	0.78669	1.06172
	584.766	3.62803	3.3504		584.766	2.34096	2.14512		584.766	0.89968	1.08402
	585.525	3.33845	3.53804		585.525	2.25622	2.18865		585.525	1.11247	1.11927
	586.284	3.53756	3.71588		586.284	2.39406	2.2544		586.284	1.1862	1.12789
	587.043	3.87806	3.87499		587.043	2.57046	2.29915		587.043	1.20888	1.14003
	587.802	3.47386	4.08197		587.802	2.05035	2.35047		587.802	1.14953	1.14843
	588.561	4.30732	4.31606		588.561	2.76418	2.41055		588.561	0.9564	1.15249
	589.321	4.19568	4.48774		589.321	2.50945	2.51424		589.321	1.20576	1.17886
	590.08	5.23503	4.67459		590.08	2.44514	2.58681		590.08	1.1967	1.22401
	590.839	4.95636	4.90458		590.839	2.58345	2.65469		590.839	1.57166	1.25454
	591.598	5.05636	5.13169		591.598	2.67319	2.71736		591.598	1.31554	1.27869
	592.357	5.17266	5.36218		592.357	2.32446	2.7423		592.357	1.20757	1.27898
	593.116	5.81606	5.65213		593.116	2.75186	2.74934		593.116	1.31206	1.29245
	593.875	5.83222	5.92184		593.875	2.85302	2.81853		593.875	1.3776	1.31754
	594.634	5.57792	6.115		594.634	3.3976	2.84879		594.634	1.1962	1.34288
	595.393	6.11326	6.31533		595.393	2.88773	2.87237		595.393	1.46384	1.33312
	596.152	7.07793	6.50584		596.152	3.35925	2.91939		596.152	1.35766	1.35806
	596.911	6.74511	6.73258		596.911	3.19622	2.99339		596.911	1.4747	1.34855
	597.67	6.99487	6.91525		597.67	2.76812	3.01034		597.67	1.19054	1.36672
	598.429	8.22738	7.1214		598.429	2.67608	3.03165		598.429	1.41095	1.40322
	599.188	7.51938	7.30455		599.188	3.08825	3.04465		599.188	1.52597	1.42417
	599.947	7.20477	7.42896		599.947	3.218	3.0718		599.947	1.33648	1.43846
	600.706	7.20065	7.62456		600.706	2.86326	3.06738		600.706	1.05938	1.44317
	601.465	8.09267	7.75898		601.465	3.15039	3.11286		601.465	1.57071	1.44251
	602.224	8.35742	7.86666		602.224	3.69348	3.13742		602.224	1.42906	1.43025
	602.983	7.79643	7.97236		602.983	2.92733	3.18086		602.983	1.58801	1.43901
	603.742	8.26497	8.04208		603.742	2.64417	3.23895		603.742	1.7551	1.45876
	604.501	8.56332	8.0492		604.501	2.94686	3.28209		604.501	1.62635	1.46293
	605.26	7.69833	8.07649		605.26	3.26029	3.27572		605.26	1.59192	1.45149
	606.019	8.51187	8.15828		606.019	3.33124	3.28679		606.019	1.26687	1.4732
	606.778	8.12959	8.17911		606.778	3.57004	3.32718		606.778	1.45393	1.51412
	607.537	8.69321	8.21943		607.537	3.72765	3.34467		607.537	1.17377	1.53029
	608.296	8.33052	8.20965		608.296	3.84782	3.31212		608.296	1.60609	1.56754
	609.055	8.04068	8.1865		609.055	3.63938	3.35551		609.055	1.48676	1.57556
	609.814	8.33414	8.14648		609.814	3.32324	3.43369		609.814	1.47359	1.57074
	610.573	7.9288	8.0523		610.573	2.99269	3.468		610.573	1.35429	1.56355
	611.332	8.43155	8.02504		611.332	3.38398	3.49415		611.332	1.66209	1.58523
	612.091	7.51315	7.91225		612.091	3.46914	3.51055		612.091	1.67319	1.61381
	612.85	8.69743	7.82381		612.85	3.41274	3.46696		612.85	1.81332	1.62989
	613.609	8.21073	7.71278		613.609	3.20524	3.48334		613.609	1.98779	1.65452
	614.368	7.44914	7.65426		614.368	3.57818	3.43364		614.368	1.70839	1.65618
	615.127	7.66466	7.58781		615.127	3.81689	3.41018		615.127	1.68272	1.67618
	615.886	7.15073	7.47075		615.886	3.46153	3.41636		615.886	1.51858	1.70499
	616.645	7.28934	7.3573		616.645	3.65251	3.46098		616.645	1.91709	1.72449
	617.404	6.82005	7.22995		617.404	3.57722	3.51487		617.404	1.69549	1.71586
	618.163	6.80308	7.10726		618.163	2.91624	3.50918		618.163	1.69517	1.71226
	618.922	7.02764	6.95475		618.922	3.97325	3.51563		618.922	1.54316	1.68246
	619.681	7.45271	6.83622		619.681	3.1024	3.51737		619.681	1.63103	1.67199
	620.44	7.044	6.76574		620.44	3.28746	3.48955		620.44	1.78677	1.66204
	621.199	6.57822	6.62099		621.199	3.41588	3.45215		621.199	1.90574	1.65308
	621.958	6.22704	6.5105		621.958	3.66199	3.45152		621.958	1.64676	1.65957
	622.717	6.52137	6.40088		622.717	4.19238	3.45583		622.717	1.53267	1.6234
	623.476	5.67272	6.32566		623.476	3.38383	3.42354		623.476	1.61923	1.59751
	624.235	6.40986	6.25589		624.235	3.50946	3.4966		624.235	1.36635	1.59739
	624.994	6.43274	6.16001		624.994	3.23126	3.44454		624.994	1.83068	1.59092
	625.753	6.39201	5.979		625.753	3.16101	3.47442		625.753	1.55913	1.57917
	626.512	5.49329	5.85943		626.512	3.25576	3.50811		626.512	1.54831	1.57004
	627.271	5.49338	5.78181		627.271	3.45214	3.49103		627.271	1.6159	1.543
	628.03	5.64511	5.68535		628.03	3.71712	3.46589		628.03	1.37456	1.53175
	628.789	5.69178	5.58195		628.789	3.0929	3.39761		628.789	1.30713	1.53015
	629.548	5.75654	5.50002		629.548	4.01213	3.37186		629.548	1.69348	1.51393
	630.307	5.58941	5.41814		630.307	3.19238	3.35439		630.307	1.44603	1.52211
	631.066	4.73758	5.3135		631.066	3.55064	3.38036		631.066	1.45483	1.48935
	631.825	5.25037	5.18501		631.825	3.7928	3.36268		631.825	1.64988	1.48945
	632.584	5.41388	5.1329		632.584	3.15959	3.36169		632.584	1.50014	1.49416
	633.343	4.78016	5.10649		633.343	3.2849	3.33197		633.343	1.47789	1.48185
	634.102	4.97045	5.0151		634.102	3.16827	3.26866		634.102	1.5087	1.4571
	634.861	4.44377	4.96553		634.861	2.99748	3.26234		634.861	1.37593	1.46784
	635.62	5.18158	4.85327		635.62	3.24741	3.16899		635.62	1.48906	1.45638
	636.38	4.86313	4.78972		636.38	3.62084	3.15196		636.38	1.33929	1.4504
	637.139	4.46475	4.75614		637.139	2.89585	3.08361		637.139	1.56057	1.46171
	637.898	4.71166	4.66964		637.898	3.24083	3.04455		637.898	1.61901	1.45234
	638.657	5.09717	4.55876		638.657	3.00637	3.0233		638.657	1.43125	1.45477
	639.416	4.27433	4.52824		639.416	2.76745	2.9876		639.416	1.0033	1.45851
	640.175	4.9481	4.47205		640.175	2.99814	2.95568		640.175	1.46821	1.4541
	640.934	4.07264	4.43665		640.934	2.61182	2.93904		640.934	1.52167	1.446
	641.693	4.63625	4.34953		641.693	2.93695	2.88979		641.693	1.35622	1.44702
	642.452	4.23384	4.26993		642.452	2.52546	2.82464		642.452	1.62459	1.43465
	643.211	3.95288	4.18782		643.211	3.20684	2.78652		643.211	1.50933	1.39841
	643.97	3.75064	4.11532		643.97	2.84096	2.72775		643.97	1.53648	1.37698
	644.729	4.32236	4.0403		644.729	2.74936	2.65347		644.729	1.53408	1.35413
	645.488	4.12771	4.01448		645.488	2.68951	2.59878		645.488	1.44251	1.34951
	646.247	3.9127	3.88609		646.247	2.74784	2.54031		646.247	1.25439	1.31572
	647.006	3.87475	3.81988		647.006	2.50857	2.52187		647.006	1.50435	1.27842
	647.765	3.66913	3.75599		647.765	2.6437	2.47095		647.765	1.15385	1.23579
	648.524	3.2331	3.68421		648.524	2.32396	2.4286		648.524	1.01699	1.20191
	649.283	3.62418	3.67187		649.283	2.35938	2.34793		649.283	1.29745	1.18342
	650.042	3.97194	3.64432		650.042	1.89212	2.30736		650.042	1.08859	1.13745
	650.801	3.88701	3.55774		650.801	1.94708	2.26948		650.801	0.93401	1.10418
	651.56	3.02221	3.44664		651.56	2.12104	2.21253		651.56	0.96134	1.06047
	652.319	3.07949	3.40311		652.319	2.33532	2.14612		652.319	0.96215	1.0353
	653.078	3.67796	3.33293		653.078	2.17307	2.12096		653.078	0.71673	0.99829
	653.837	3.15704	3.28513		653.837	1.89021	2.07816		653.837	1.11636	0.99483
	654.596	3.76778	3.23422		654.596	1.99681	2.07464		654.596	1.2321	0.97226
	655.355	3.33744	3.18215		655.355	2.23237	2.05601		655.355	0.84688	0.95278
	656.114	3.02364	3.10871		656.114	2.18127	2.05448		656.114	1.03497	0.94632
	656.873	2.46127	3.03928		656.873	1.83521	2.05443		656.873	0.78695	0.93415
	657.632	3.25972	3.0168		657.632	1.75164	2.02253		657.632	0.87674	0.91349
	658.391	2.82197	2.98762		658.391	2.13117	2.00324		658.391	0.94924	0.90938
	659.15	2.95226	2.90575		659.15	2.00176	1.95667		659.15	1.10187	0.90905
	659.909	2.46942	2.85042		659.909	2.27108	1.9393		659.909	0.67853	0.86322
	660.668	2.84304	2.75705		660.668	2.07998	1.90307		660.668	1.00522	0.83306
	661.427	2.8704	2.69101		661.427	1.86917	1.84713		661.427	0.99167	0.81857
	662.186	2.84553	2.69118		662.186	1.94633	1.80743		662.186	0.75149	0.78939
	662.945	2.6851	2.66276		662.945	1.64258	1.7801		662.945	0.6515	0.77714
	663.704	2.64178	2.58338		663.704	2.046	1.76627		663.704	0.9005	0.76971
	664.463	2.44992	2.536		664.463	1.47454	1.72249		664.463	0.7118	0.7427
	665.222	2.32704	2.49565		665.222	1.6296	1.68583		665.222	0.42889	0.70076
	665.981	2.36716	2.46299		665.981	1.45338	1.6359		665.981	0.77957	0.69564
	666.74	2.34685	2.39846		666.74	1.3932	1.57668		666.74	0.62956	0.68449
	667.499	3.02628	2.3589		667.499	1.58576	1.53817		667.499	0.59736	0.64197
	668.258	2.03494	2.28858		668.258	1.42524	1.51063		668.258	0.60313	0.64022
	669.017	2.06908	2.22441		669.017	1.54425	1.48477		669.017	0.7653	0.62945
	669.776	2.11123	2.19237		669.776	1.47446	1.42556		669.776	0.54409	0.60395
	670.535	2.34698	2.18312		670.535	1.45183	1.40096		670.535	0.47278	0.5847
	671.294	1.97952	2.17213		671.294	1.52216	1.37121		671.294	0.60173	0.57985
	672.053	1.87505	2.13757		672.053	1.19177	1.36121		672.053	0.83796	0.56407
	672.812	2.27704	2.09977		672.812	1.2915	1.35341		672.812	0.35393	0.5716
	673.571	1.79076	2.0196		673.571	1.53326	1.33692		673.571	0.72521	0.55714
	674.33	1.7225	1.99022		674.33	1.25454	1.30957		674.33	0.48993	0.55297
	675.089	2.16121	1.98228		675.089	1.15788	1.29699		675.089	0.51805	0.53087
	675.848	2.31119	1.94852		675.848	1.10566	1.27467		675.848	0.42298	0.52174
	676.607	2.16219	1.91581		676.607	1.18334	1.26491		676.607	0.35622	0.5128
	677.366	1.84872	1.89453		677.366	1.30335	1.22812		677.366	0.54276	0.50845
	678.125	1.77993	1.88136		678.125	1.27623	1.22329		678.125	0.7425	0.47055
	678.884	1.82368	1.83085		678.884	1.33836	1.21066		678.884	0.38051	0.48002
	679.643	1.59418	1.82215		679.643	1.01493	1.17014		679.643	0.54066	0.46058
	680.402	1.95003	1.81766		680.402	1.35556	1.13714		680.402	0.43378	0.46196
	681.161	1.60487	1.77491		681.161	1.1397	1.13285		681.161	0.40714	0.44815
	681.92	1.85622	1.71213		681.92	1.30542	1.11574		681.92	0.33865	0.44812
	682.679	1.66042	1.68602		682.679	0.97035	1.10103		682.679	0.53643	0.43816
	683.438	1.67744	1.66677		683.438	1.11934	1.06119		683.438	0.26956	0.41546
	684.198	1.5194	1.63101		684.198	1.10203	1.04479		684.198	0.4959	0.38096
	684.957	1.66021	1.60609		684.957	0.9254	1.01828		684.957	0.43367	0.37669
	685.716	1.65529	1.59725		685.716	0.75947	1.0037		685.716	0.51059	0.36018
	686.475	1.5199	1.56193		686.475	1.0936	0.97202		686.475	0.31095	0.35777
	687.234	1.36947	1.53119		687.234	0.84893	0.93568		687.234	0.42253	0.35033
	687.993	1.77053	1.4765		687.993	0.96272	0.90616		687.993	0.20674	0.34567
	688.752	1.55997	1.44728		688.752	0.70586	0.9061		688.752	0.20227	0.32037
	689.511	1.24352	1.39192		689.511	1.03009	0.89136		689.511	0.22501	0.31592
	690.27	1.44992	1.36311		690.27	0.94083	0.86676		690.27	0.3164	0.30229
	691.029	1.4616	1.30166		691.029	0.79626	0.85975		691.029	0.29303	0.29469
	691.788	1.42019	1.27209		691.788	0.88036	0.85825		691.788	0.39768	0.27277
	692.547	1.14371	1.25192		692.547	0.59452	0.84248		692.547	0.29546	0.26421
	693.306	1.03588	1.23094		693.306	0.86265	0.84254		693.306	0.2688	0.24514
	694.065	1.22211	1.19932		694.065	0.96946	0.81693		694.065	0.15692	0.25923
	694.824	0.84714	1.17772		694.824	0.89824	0.80946		694.824	0.2029	0.25959
	695.583	1.08725	1.15783		695.583	0.73303	0.78202		695.583	0.29134	0.27435
	696.342	0.73849	1.15225		696.342	0.82027	0.77074		696.342	0.31971	0.26344
	697.101	1.21169	1.1385		697.101	0.73699	0.77402		697.101	0.18176	0.26497
	697.86	1.21731	1.10512		697.86	0.85704	0.75169		697.86	0.18263	0.25056
	698.619	1.05474	1.09802		698.619	0.84976	0.74533		698.619	0.13639	0.24298
	699.378	1.29624	1.12691		699.378	0.57863	0.74008		699.378	0.41809	0.24007
	700.137	1.23603	1.10835		700.137	0.59374	0.70861		700.137	0.20776	0.24317
	700.896	0.94522	1.10558		700.896	0.61848	0.7001		700.896	0.44632	0.2522
	701.655	1.36622	1.09318		701.655	0.77164	0.67271		701.655	0.15277	0.24632
	702.414	1.25532	1.10725		702.414	0.84548	0.64872		702.414	0.316	0.24271
	703.173	0.91944	1.09208		703.173	0.54536	0.6409		703.173	0.1815	0.24121
	703.932	1.03717	1.08042		703.932	0.49911	0.62722		703.932	0.18179	0.24283
	704.691	1.4693	1.07501		704.691	0.78401	0.60959		704.691	0.22518	0.25032
	705.45	0.94376	1.03182		705.45	0.49735	0.5978		705.45	0.20338	0.24224
	706.209	0.80558	1.01601		706.209	0.77062	0.59797		706.209	0.33845	0.24332
	706.968	0.90126	1.02376		706.968	0.32217	0.58636		706.968	0.20307	0.22549
	707.727	0.94951	0.97885		707.727	0.46042	0.56838		707.727	0.26554	0.22251
	708.486	0.98411	0.95662		708.486	0.61967	0.54196		708.486	0.15929	0.21971
	709.245	1.04238	0.94975		709.245	0.65178	0.53378		709.245	0.20694	0.21666
	710.004	0.97358	0.92747		710.004	0.58539	0.54236		710.004	0.24872	0.22135
	710.763	0.64842	0.87776		710.763	0.40174	0.53343		710.763	0.29687	0.22321
	711.522	0.99886	0.86976		711.522	0.5963	0.541		711.522	0.22394	0.2171
	712.281	1.06146	0.86671		712.281	0.44429	0.52116		712.281	0.17897	0.20351
	713.04	0.69261	0.8579		713.04	0.50195	0.52436		713.04	0.10802	0.19747
	713.799	0.92189	0.8613		713.799	0.4492	0.53006		713.799	0.27401	0.19157
	714.558	0.81642	0.85463		714.558	0.42279	0.52418		714.558	0.13574	0.19316
	715.317	0.70283	0.8365		715.317	0.62777	0.51582		715.317	0.25212	0.18828
	716.076	0.72375	0.81824		716.076	0.65005	0.51047		716.076	0.25314	0.18362
	716.835	0.82378	0.82814		716.835	0.61094	0.51228		716.835	0.11174	0.17292
	717.594	0.75981	0.80821		717.594	0.47294	0.49588		717.594	0.13453	0.17886
	718.353	0.76905	0.79472		718.353	0.37024	0.4897		718.353	0.11241	0.18192
	719.112	1.00047	0.79034		719.112	0.54593	0.47284		719.112	0.17711	0.18218
	719.871	0.88416	0.78289		719.871	0.53143	0.46598		719.871	0.18317	0.18053
	720.63	0.77043	0.77466		720.63	0.52639	0.46792		720.63	0.13376	0.1878
	721.389	0.69962	0.77864		721.389	0.50509	0.48057		721.389	0.17876	0.18148
	722.148	0.79691	0.7733		722.148	0.42894	0.46864		722.148	0.13643	0.1796
	722.907	0.70001	0.75177		722.907	0.35024	0.45591		722.907	0.31292	0.18434
	723.666	0.85898	0.74543		723.666	0.35167	0.44971		723.666	0.22497	0.18599
	724.425	0.62695	0.73275		724.425	0.24892	0.44837		724.425	0.11187	0.19345
	725.184	0.81019	0.71117		725.184	0.34629	0.43879		725.184	0.24929	0.19372
	725.943	0.69289	0.71327		725.943	0.45203	0.42644		725.943	0.24484	0.19519
	726.702	0.76252	0.69363		726.702	0.8174	0.41932		726.702	0.15732	0.19075
	727.461	0.64372	0.68682		727.461	0.4712	0.42415		727.461	0.22486	0.19372
	728.22	0.50084	0.67708		728.22	0.41998	0.42588		728.22	0.18285	0.19662
	728.979	0.66475	0.6661		728.979	0.37994	0.42106		728.979	0.15922	0.18636
	729.738	0.5788	0.64943		729.738	0.35006	0.41595		729.738	0.22433	0.18624
	730.497	0.67674	0.64689		730.497	0.40224	0.42575		730.497	0.18115	0.18638
	731.257	0.91567	0.63235		731.257	0.3462	0.42551		731.257	0.20533	0.17708
	732.016	0.4759	0.62634		732.016	0.41968	0.42021		732.016	0.06716	0.17718
	732.775	0.5974	0.60979		732.775	0.57749	0.38593		732.775	0.22331	0.17715
	733.534	0.65082	0.60362		733.534	0.45483	0.36946		733.534	0.17987	0.16828
	734.293	0.5353	0.61103		734.293	0.27802	0.35986		734.293	0.15908	0.16649
	735.052	0.609	0.59657		735.052	0.27492	0.35127		735.052	0.22316	0.16785
	735.811	0.58888	0.58426		735.811	0.396	0.35989		735.811	0.11395	0.16624
	736.57	0.59206	0.5689		736.57	0.34266	0.35286		736.57	0.10978	0.15864
	737.329	0.60276	0.54675		737.329	0.37249	0.35318		737.329	0.2464	0.154
	738.088	0.51429	0.54165		738.088	0.30332	0.34852		738.088	0.15684	0.16167
	738.847	0.55109	0.52704		738.847	0.22408	0.33386		738.847	0.09174	0.1514
	739.606	0.61207	0.52088		739.606	0.27602	0.32664		739.606	0.15604	0.14691
	740.365	0.44775	0.50762		740.365	0.251	0.33351		740.365	0.17959	0.14081
	741.124	0.39416	0.49199		741.124	0.4794	0.34065		741.124	0.20014	0.13798
	741.883	0.44639	0.47639		741.883	0.29677	0.34124		741.883	0.0672	0.13935
	742.642	0.58338	0.47678		742.642	0.35099	0.34385		742.642	0.13568	0.14108
	743.401	0.39948	0.4807		743.401	0.34981	0.3438		743.401	0.18229	0.14125
	744.16	0.37819	0.48021		744.16	0.35765	0.34366		744.16	0.06923	0.14989
	744.919	0.55836	0.47931		744.919	0.34653	0.35018		744.919	0.11258	0.15724
	745.678	0.33647	0.48381		745.678	0.38096	0.34838		745.678	0.06757	0.1529
	746.437	0.37455	0.48179		746.437	0.38213	0.34361		746.437	0.18074	0.14707
	747.196	0.35486	0.47477		747.196	0.40479	0.33379		747.196	0.13447	0.14117
	747.955	0.59795	0.47898		747.955	0.38178	0.33682		747.955	0.1357	0.14426
	748.714	0.66156	0.46717		748.714	0.3717	0.32847		748.714	0.24893	0.13819
	749.473	0.50683	0.45595		749.473	0.30127	0.33445		749.473	0.28648	0.13199
	750.232	0.5377	0.45535		750.232	0.32192	0.32547		750.232	0.20202	0.13642
	750.991	0.67954	0.44926		750.991	0.24907	0.32887		750.991	0.09087	0.13654
	751.75	0.41743	0.45353		751.75	0.17944	0.32833		751.75	0.09216	0.14517
	752.509	0.28893	0.45551		752.509	0.33201	0.32265		752.509	0.1117	0.13918
	753.268	0.50953	0.4605		753.268	0.3423	0.31433		753.268	0.11343	0.13922
	754.027	0.40623	0.449		754.027	0.22566	0.30893		754.027	0.04469	0.14054
	754.786	0.23109	0.43342		754.786	0.43946	0.30439		754.786	0.08933	0.12997
	755.545	0.36917	0.43291		755.545	0.22302	0.29935		755.545	0.13559	0.11957
	756.304	0.46707	0.42374		756.304	0.3976	0.29399		756.304	0.11442	0.11513
	757.063	0.40052	0.39636		757.063	0.37275	0.29906		757.063	0.19707	0.12105
	757.822	0.40427	0.39543		757.822	0.29697	0.30892		757.822	0.09078	0.12365
	758.581	0.42975	0.4001		758.581	0.27995	0.29853		758.581	0.13519	0.12357
	759.34	0.42532	0.38034		759.34	0.30085	0.29088		759.34	0.1555	0.12062
	760.099	0.42797	0.38525		760.099	0.30351	0.30037		760.099	0.09032	0.1253
	760.858	0.49919	0.4066		760.858	0.22573	0.28724		760.858	0.13042	0.12983
	761.617	0.40006	0.40757		761.617	0.24145	0.29043		761.617	0.13546	0.13275
	762.376	0.26894	0.39345		762.376	0.32525	0.27393		762.376	0.17966	0.1327
	763.135	0.40346	0.40688		763.135	0.32731	0.26422		763.135	0.13126	0.13012
	763.894	0.35885	0.3989		763.894	0.1762	0.26571		763.894	0.1104	0.1332
	764.653	0.21327	0.40651		764.653	0.22751	0.26189		764.653	0.06922	0.13476
	765.412	0.47979	0.39839		765.412	0.36793	0.26017		765.412	0.11481	0.13525
	766.171	0.55139	0.38866		766.171	0.24251	0.25805		766.171	0.15734	0.14261
	766.93	0.38365	0.3712		766.93	0.27097	0.26614		766.93	0.17938	0.14152
	767.689	0.25533	0.37177		767.689	0.15008	0.26702		767.689	0.11373	0.14307
	768.448	0.60198	0.37272		768.448	0.22705	0.25682		768.448	0.15826	0.13998
	769.207	0.28453	0.37142		769.207	0.31943	0.24825		769.207	0.13704	0.1357
	769.966	0.5439	0.36976		769.966	0.22252	0.25325		769.966	0.15856	0.13749
	770.725	0.30348	0.38938		770.725	0.27512	0.2612		770.725	0.16285	0.14188
	771.484	0.28204	0.37742		771.484	0.27168	0.24987		771.484	0.20079	0.14337
	772.243	0.2373	0.36261		772.243	0.34711	0.2506		772.243	0.11406	0.13748
	773.002	0.4086	0.35754		773.002	0.25461	0.24594		773.002	0.15868	0.127
	773.761	0.28324	0.37016		773.761	0.17236	0.25245		773.761	0.13327	0.12685
	774.52	0.38402	0.35218		774.52	0.19873	0.26054		774.52	0.06708	0.12081
	775.279	0.33394	0.3615		775.279	0.25117	0.25094		775.279	0.13726	0.11621
	776.038	0.50756	0.34725		776.038	0.3468	0.25767		776.038	0.13509	0.10717
	776.797	0.30038	0.35535		776.797	0.19798	0.25452		776.797	0.13711	0.10555
	777.556	0.32918	0.35234		777.556	0.25338	0.25472		777.556	0.06909	0.10123
	778.315	0.30767	0.3571		778.315	0.20106	0.24304		778.315	0.02212	0.10881
	779.075	0.44457	0.35151		779.075	0.24776	0.23927		779.075	0.11145	0.11001
	779.834	0.33231	0.34526		779.834	0.34839	0.24593		779.834	0.06774	0.11185
	780.593	0.42439	0.34536		780.593	0.17549	0.24577		780.593	0.06801	0.1135
	781.352	0.3301	0.336		781.352	0.32339	0.24563		781.352	0.02302	0.10888
	782.111	0.42492	0.32118		782.111	0.22786	0.23078		782.111	0.13856	0.10743
	782.87	0.23701	0.32345		782.87	0.27475	0.22592		782.87	0.13586	0.10581
	783.629	0.30857	0.32885		783.629	0.17181	0.22703		783.629	0.22788	0.11021
	784.388	0.32484	0.3369		784.388	0.19817	0.22368		784.388	0.17666	0.11467
	785.147	0.18953	0.32923		785.147	0.2722	0.22187		785.147	0.16081	0.11467
	785.906	0.38545	0.32316		785.906	0.19625	0.22351		785.906	0.09182	0.11471
	786.665	0.19354	0.30437		786.665	0.24914	0.22816		786.665	0.06792	0.11935
	787.424	0.2852	0.30767		787.424	0.1241	0.22025		787.424	0.11346	0.12383
	788.183	0.33448	0.29673		788.183	0.125	0.21974		788.183	0.11276	0.11909
	788.942	0.41018	0.30296		788.942	0.27007	0.22478		788.942	0.1351	0.11303
	789.701	0.42837	0.29961		789.701	0.15088	0.22352		789.701	0.08907	0.11133
	790.46	0.32957	0.30021		790.46	0.22053	0.22019		790.46	0.11137	0.10549
	791.219	0.2413	0.30695		791.219	0.37301	0.2103		791.219	0.06835	0.10377
	791.978	0.14254	0.30472		791.978	0.24529	0.21032		791.978	0.13765	0.10212
	792.737	0.37955	0.30451		792.737	0.20476	0.2156		792.737	0.09009	0.10359
	793.496	0.26085	0.31097		793.496	0.22016	0.21222		793.496	0.06755	0.10359
	794.255	0.33047	0.30006		794.255	0.35037	0.21391		794.255	0.0449	0.10529
	795.014	0.25827	0.29157		795.014	0.15289	0.20413		795.014	0.20239	0.10398
	795.773	0.33387	0.2709		795.773	0.14821	0.21405		795.773	0.08905	0.10254
	796.532	0.29068	0.26454		796.532	0.12386	0.2219		796.532	0.13498	0.10118
	797.291	0.35195	0.26598		797.291	0.19652	0.21021		797.291	0.06721	0.09813
	798.05	0.19039	0.27061		798.05	0.32831	0.20862		798.05	0.08991	0.09476
	798.809	0.38208	0.25941		798.809	0.07345	0.20649		798.809	0.1135	0.09174
	799.568	0.17081	0.26102		799.568	0.15034	0.21009		799.568	0.13825	0.09935
	800.327	0.28281	0.25881		800.327	0.12331	0.20168		800.327	0.11537	0.1051
	801.086	0.11836	0.2589		801.086	0.29981	0.20129		801.086	0.06747	0.09456
	801.845	0.23418	0.24751		801.845	0.33823	0.19632		801.845	0.09095	0.09473
	802.604	0.26287	0.25537		802.604	0.19764	0.19783		802.604	0.02259	0.08724
	803.363	0.21207	0.25251		803.363	0.22143	0.20128		803.363	0.08711	0.08276
	804.122	0.21142	0.24904		804.122	0.17277	0.18762		804.122	0.04492	0.08863
	804.881	0.28512	0.23945		804.881	0.27417	0.19418		804.881	0.18156	0.08714
	805.64	0.2973	0.24888		805.64	0.22424	0.20601		805.64	0.1312	0.08843
	806.399	0.25955	0.25322		806.399	0.14702	0.20898		806.399	0.04435	0.0852
	807.158	0.163	0.27897		807.158	0.07376	0.20537		807.158	0.09161	0.08659
	807.917	0.40864	0.28069		807.917	0.14647	0.19757		807.917	0.02265	0.09251
	808.676	0.30911	0.28861		808.676	0.24833	0.19278		808.676	0	0.09842
	809.435	0.13834	0.29016		809.435	0.12336	0.18986		809.435	0.17788	0.09562
	810.194	0.23811	0.30015		810.194	0.17181	0.18995		810.194	0.09124	0.09262
	810.953	0.31233	0.29058		810.953	0.32778	0.18146		810.953	0.15751	0.08804
	811.712	0.34786	0.28443		811.712	0.16784	0.17963		811.712	0.06694	0.08384
	812.471	0.5046	0.29549		812.471	0.24576	0.17655		812.471	0.0884	0.08835
	813.23	0.26007	0.30531		813.23	0.22118	0.18619		813.23	0.17974	0.0912
	813.989	0.38159	0.29217		813.989	0.12574	0.1864		813.989	0.11114	0.10164
	814.748	0.23535	0.28406		814.748	0.17772	0.18125		814.748	0.04516	0.10919
	815.507	0.36121	0.29071		815.507	0.1741	0.17954		815.507	0	0.10799
	816.266	0.14162	0.29484		816.266	0.14676	0.17955		816.266	0.11275	0.10946
	817.025	0.20507	0.29191		817.025	0.19678	0.16603		817.025	0.06824	0.1094
	817.784	0.42552	0.28432		817.784	0.10086	0.16298		817.784	0.11204	0.10953
	818.543	0.31023	0.26845		818.543	0.21837	0.15673		818.543	0.1343	0.10822
	819.302	0.21162	0.26682		819.302	0.14968	0.15182		819.302	0.1793	0.10387
	820.061	0.18736	0.26053		820.061	0.17103	0.16512		820.061	0.11322	0.10256
	820.82	0.23814	0.26394		820.82	0.09765	0.1666		820.82	0.15985	0.1041
	821.579	0.30008	0.26151		821.579	0.17197	0.15999		821.579	0.11325	0.11149
	822.338	0.26835	0.26654		822.338	0.125	0.15856		822.338	0.15664	0.10835
	823.097	0.234	0.26867		823.097	0.12211	0.15208		823.097	0.06893	0.10828
	823.856	0.26653	0.25631		823.856	0.15193	0.15365		823.856	0.06878	0.10689
	824.615	0.23566	0.25446		824.615	0.14754	0.14407		824.615	0.11443	0.10559
	825.374	0.28718	0.26114		825.374	0.32534	0.14757		825.374	0.09149	0.1012
	826.134	0.28658	0.25822		826.134	0.19991	0.14741		826.134	0.06825	0.10738
	826.893	0.32479	0.25699		826.893	0.07484	0.15095		826.893	0.11088	0.1073
	827.652	0.21699	0.25468		827.652	0.12543	0.14946		827.652	0.06564	0.10867
	828.411	0.23698	0.24942		828.411	0.09946	0.14606		828.411	0.06719	0.10727
	829.17	0.24022	0.26195		829.17	0.12451	0.14932		829.17	0.09114	0.10884
	829.929	0.28236	0.26193		829.929	0.07463	0.14916		829.929	0.1148	0.11183
	830.688	0.31184	0.25723		830.688	0.20225	0.14742		830.688	0.11351	0.10568
	831.447	0.14358	0.25407		831.447	0.16864	0.13402		831.447	0.20588	0.1041
	832.206	0.21963	0.24618		832.206	0.15069	0.13697		832.206	0.15869	0.10698
	832.965	0.2655	0.23715		832.965	0.14953	0.13694		832.965	0.13384	0.10566
	833.724	0.18952	0.24494		833.724	0.07415	0.14833		833.724	0.13564	0.1028
	834.483	0.42195	0.24314		834.483	0.1709	0.14335		834.483	0.09242	0.10272
	835.242	0.26621	0.23671		835.242	0.14955	0.15342		835.242	0.11358	0.09813
	836.001	0.16506	0.22577		836.001	0.1215	0.15337		836.001	0.02226	0.09639
	836.76	0.23981	0.21785		836.76	0.12436	0.15327		836.76	0.06776	0.0933
	837.519	0.16829	0.21795		837.519	0.24404	0.15381		837.519	0.11146	0.09469
	838.278	0.18936	0.22107		838.278	0.07439	0.15691		838.278	0.0911	0.09006
	839.037	0.33373	0.21785		839.037	0.29635	0.15704		839.037	0.02273	0.08695
	839.796	0.20996	0.22714		839.796	0.02476	0.16554		839.796	0.06604	0.08398
	840.555	0.1439	0.22432		840.555	0.27558	0.16919		840.555	0.02233	0.08387
	841.314	0.11823	0.21602		841.314	0.07384	0.16416		841.314	0.08867	0.08387
	842.073	0.19297	0.21453		842.073	0.20078	0.16764		842.073	0.06706	0.087
	842.832	0.14516	0.21452		842.832	0.17667	0.16589		842.832	0.2268	0.09004
	843.591	0.26637	0.2081		843.591	0.19729	0.1665		843.591	0.08919	0.08715
	844.35	0.2172	0.20832		844.35	0.15144	0.16811		844.35	0.08722	0.09317
	845.109	0.3289	0.19236		845.109	0.20162	0.15671		845.109	0.09106	0.09469
	845.868	0.37963	0.18629		845.868	0.22567	0.16828		845.868	0.09078	0.10238
	846.627	0.14174	0.18788		846.627	0.07408	0.15667		846.627	0.1136	0.10842
	847.386	0.14276	0.18968		847.386	0.17369	0.17021		847.386	0.06927	0.10844
	848.145	0.23952	0.18475		848.145	0.09815	0.17514		848.145	0.11332	0.11304
	848.904	0.07206	0.1946		848.904	0.25315	0.17494		848.904	0.06807	0.10245
	849.663	0.19266	0.19481		849.663	0.09852	0.17662		849.663	0.18136	0.10095
	850.422	0.09435	0.18808		850.422	0.12533	0.17317		850.422	0.04554	0.10129
	851.181	0.11889	0.17892		851.181	0.19845	0.16301		851.181	0.18147	0.10592
	851.94	0.16772	0.16327		851.94	0.10133	0.15776		851.94	0.11289	0.10431
	852.699	0.14525	0.17436		852.699	0.27703	0.16614		852.699	0.08892	0.10279
	853.458	0.11905	0.18221		853.458	0.27461	0.16122		853.458	0.13613	0.10572
	854.217	0.2929	0.17416		854.217	0.17368	0.16818		854.217	0.06791	0.10268
	854.976	0.26949	0.18222		854.976	0.22255	0.17107		854.976	0.06676	0.10117
	855.735	0.11623	0.18381		855.735	0.0997	0.17615		855.735	0.09219	0.10111
	856.494	0.19155	0.19451		856.494	0.04927	0.1911		856.494	0.16065	0.10871
	857.253	0.14491	0.19949		857.253	0.1468	0.18634		857.253	0.06662	0.10881
	858.012	0.30812	0.20092		858.012	0.1998	0.18949		858.012	0.0908	0.11359
	858.771	0.26042	0.20868		858.771	0.09996	0.181		858.771	0.11316	0.11374
	859.53	0.11881	0.23224		859.53	0.20252	0.17914		859.53	0.06775	0.11364
	860.289	0.19295	0.22709		860.289	0.29645	0.19569		860.289	0.04544	0.11822
	861.048	0.21643	0.23422		861.048	0.17469	0.19083		861.048	0.18039	0.12401
	861.807	0.25486	0.25668		861.807	0.34972	0.20061		861.807	0.15962	0.13133
	862.566	0.19359	0.2649		862.566	0.12702	0.22025		862.566	0.18299	0.13275
	863.325	0.18918	0.28673		863.325	0.14855	0.23388		863.325	0.18459	0.14197
	864.084	0.26164	0.29391		864.084	0.14968	0.25277		864.084	0.09111	0.15093
	864.843	0.47254	0.31982		864.843	0.24676	0.26961		864.843	0.13463	0.15826
	865.602	0.21556	0.35185		865.602	0.42193	0.27581		865.602	0.13663	0.17508
	866.361	0.37656	0.37509		866.361	0.14955	0.28052		866.361	0.15365	0.17811
	867.12	0.45314	0.40362		867.12	0.24638	0.2925		867.12	0.2019	0.18134
	867.879	0.31474	0.44093		867.879	0.34388	0.29648		867.879	0.18202	0.18725
	868.638	0.47236	0.47179		868.638	0.35136	0.33553		868.638	0.20492	0.19284
	869.397	0.41589	0.49733		869.397	0.48316	0.35763		869.397	0.22509	0.19128
	870.156	0.64908	0.53574		870.156	0.35252	0.38815		870.156	0.22318	0.21766
	870.915	0.59921	0.56396		870.915	0.2955	0.4028		870.915	0.31998	0.2339
	871.674	0.54162	0.62032		871.674	0.3671	0.41478		871.674	0.09091	0.25226
	872.433	0.64432	0.64646		872.433	0.35438	0.44368		872.433	0.22887	0.25553
	873.193	0.81455	0.67516		873.193	0.40941	0.46964		873.193	0.24833	0.27885
	873.952	0.65645	0.73343		873.952	0.71286	0.49325		873.952	0.26677	0.28919
	874.711	0.57227	0.78197		874.711	0.47996	0.50986		874.711	0.16119	0.30968
	875.47	0.83781	0.81867		875.47	0.60752	0.5183		875.47	0.48686	0.31703
	876.229	0.89587	0.85853		876.229	0.46657	0.53485		876.229	0.37814	0.3245
	876.988	1.061	0.88936		876.988	0.60153	0.55868		876.988	0.41207	0.32886
	877.747	0.76861	0.95091		877.747	0.58314	0.58539		877.747	0.20273	0.35603
	878.506	0.88368	0.98281		878.506	0.63576	0.59483		878.506	0.55174	0.37143
	879.265	1.18867	1.00774		879.265	0.69802	0.61181		879.265	0.33709	0.38929
	880.024	1.20054	1.06804		880.024	0.60052	0.62371		880.024	0.51229	0.39854
	880.783	0.96632	1.10455		880.783	0.6097	0.64085		880.783	0.33532	0.41747
	881.542	1.24704	1.14003		881.542	0.60079	0.65625		881.542	0.33516	0.4326
	882.301	1.06164	1.17245		882.301	0.65288	0.69183		882.301	0.38543	0.46538
	883.06	1.46482	1.2077		883.06	0.76778	0.71355		883.06	0.49845	0.47147
	883.819	1.12289	1.27389		883.819	0.49595	0.74753		883.819	0.45994	0.50153
	884.578	1.1885	1.32398		884.578	0.66418	0.76362		884.578	0.51614	0.51567
	885.337	1.56087	1.3562		885.337	0.89131	0.78628		885.337	0.4055	0.52625
	886.096	1.12003	1.37348		886.096	0.73701	0.81079		886.096	0.44517	0.53354
	886.855	1.36993	1.45139		886.855	0.83856	0.81766		886.855	0.71381	0.55311
	887.614	1.38223	1.46902		887.614	1.00034	0.83377		887.614	0.86993	0.57638
	888.373	1.58977	1.49772		888.373	0.92734	0.84646		888.373	0.50334	0.58525
	889.132	1.76144	1.52665		889.132	1.09284	0.85963		889.132	0.65369	0.59091
	889.891	1.63497	1.58029		889.891	0.87708	0.89096		889.891	0.76376	0.60291
	890.65	1.67202	1.62453		890.65	1.03784	0.91786		890.65	0.49582	0.61746
	891.409	1.45971	1.6448		891.409	0.96822	0.92739		891.409	0.62166	0.64623
	892.168	2.13495	1.68145		892.168	0.71273	0.96679		892.168	0.62879	0.66774
	892.927	1.51146	1.72233		892.927	0.84246	0.9985		892.927	0.68434	0.67079
	893.686	1.49219	1.75408		893.686	0.84328	0.98857		893.686	0.51844	0.64963
	894.445	1.89879	1.76138		894.445	0.96534	0.99451		894.445	0.58337	0.65864
	895.204	1.92752	1.79596		895.204	0.9658	0.99361		895.204	0.63991	0.66831
	895.963	1.85206	1.82694		895.963	1.06781	0.99878		895.963	0.73439	0.66499
	896.722	1.86495	1.84627		896.722	1.03425	0.98603		896.722	0.83697	0.66956
	897.481	1.66981	1.89573		897.481	1.32794	1.01437		897.481	0.76781	0.66896
	898.24	1.98312	1.87968		898.24	1.31428	1.05004		898.24	0.75968	0.68218
	898.999	1.85839	1.90458		898.999	0.85127	1.04995		898.999	0.55247	0.68474
	899.758	1.69939	1.92134		899.758	1.01653	1.05084		899.758	0.63855	0.69826
	900.517	2.28007	1.93369		900.517	1.07938	1.05319		900.517	0.79873	0.72542
	901.276	2.0996	1.92114		901.276	0.95463	1.07774		901.276	0.71395	0.71784
	902.035	1.962	1.93543		902.035	0.8466	1.09874		902.035	0.56433	0.71887
	902.794	2.20167	1.90809		902.794	1.39318	1.09363		902.794	0.61262	0.71076
	903.553	1.89412	1.93884		903.553	1.24783	1.07582		903.553	0.82718	0.69454
	904.312	1.88496	1.95776		904.312	0.84106	1.06465		904.312	0.72271	0.69964
	905.071	1.74371	1.95534		905.071	0.85666	1.08987		905.071	0.72125	0.70017
	905.83	2.08402	1.97491		905.83	1.00069	1.09591		905.83	0.9908	0.70185
	906.589	1.73927	1.9563		906.589	1.33393	1.06977		906.589	0.52618	0.69241
	907.348	2.06637	1.95382		907.348	1.38281	1.07669		907.348	0.74985	0.689
	908.107	1.45482	1.94567		908.107	0.95762	1.0961		908.107	0.71523	0.70698
	908.866	2.13112	1.91253		908.866	1.06078	1.09773		908.866	0.52457	0.70727
	909.625	2.26696	1.91653		909.625	1.14684	1.06839		909.625	0.83619	0.69046
	910.384	1.82201	1.89609		910.384	1.22944	1.07652		910.384	0.56046	0.67563
	911.143	1.99289	1.89208		911.143	1.10713	1.07198		911.143	0.66372	0.68305
	911.902	2.00095	1.8706		911.902	0.68728	1.08126		911.902	0.65711	0.65326
	912.661	2.06243	1.8736		912.661	1.0585	1.05254		912.661	0.66282	0.65681
	913.42	1.83976	1.86279		913.42	1.13777	1.01848		913.42	0.83394	0.65642
	914.179	1.70457	1.87776		914.179	1.41767	1.02979		914.179	0.61706	0.65367
	914.938	1.95409	1.84301		914.938	0.80771	1.01032		914.938	0.57502	0.66444
	915.697	1.57831	1.80304		915.697	0.96289	0.99081		915.697	0.50023	0.64225
	916.456	1.68356	1.77504		916.456	0.78859	0.99177		916.456	0.83262	0.64743
	917.215	1.76192	1.77167		917.215	1.13991	0.96299		917.215	0.54386	0.65068
	917.974	1.78429	1.76179		917.974	0.90319	0.98486		917.974	0.57944	0.64107
	918.733	1.90414	1.72206		918.733	0.87191	0.97107		918.733	0.74398	0.63355
	919.492	1.6794	1.73022		919.492	1.12721	0.95189		919.492	0.67408	0.61041
	920.251	1.60988	1.71493		920.251	0.76869	0.91528		920.251	0.68603	0.5932
	921.011	1.66748	1.71373		921.011	0.8543	0.91446		921.011	0.50343	0.58809
	921.77	1.40192	1.73423		921.77	1.24383	0.91482		921.77	0.63817	0.58416
	922.529	1.94236	1.73719		922.529	0.67541	0.89855		922.529	0.71248	0.5607
	923.288	1.85281	1.70127		923.288	1.01535	0.88687		923.288	0.51297	0.56118
	924.047	1.46645	1.67337		924.047	0.85165	0.87618		924.047	0.5499	0.57175
	924.806	1.96212	1.65831		924.806	0.84999	0.87626		924.806	0.4869	0.56205
	925.565	1.47521	1.62476		925.565	0.86858	0.84399		925.565	0.35896	0.55952
	926.324	1.93616	1.63489		926.324	0.79534	0.84874		926.324	0.49833	0.54753
	927.083	1.88569	1.62694		927.083	0.9683	0.84712		927.083	0.44125	0.54776
	927.842	1.72809	1.65468		927.842	0.5446	0.80576		927.842	0.48079	0.55525
	928.601	1.22306	1.62014		928.601	0.96475	0.81298		928.601	0.55103	0.54914
	929.36	1.36586	1.59578		929.36	0.74283	0.80101		929.36	0.73799	0.54477
	930.119	1.67811	1.58911		930.119	0.87306	0.79695		930.119	0.59838	0.5384
	930.878	1.17621	1.56533		930.878	0.64322	0.79897		930.878	0.63617	0.54105
	931.637	1.76179	1.58292		931.637	0.83995	0.79927		931.637	0.50615	0.5382
	932.396	1.54828	1.57583		932.396	0.82991	0.79042		932.396	0.50689	0.5463
	933.155	1.81807	1.54159		933.155	0.6235	0.77835		933.155	0.7506	0.56935
	933.914	1.42412	1.52486		933.914	0.78366	0.7837		933.914	0.62081	0.55527
	934.673	1.4875	1.51136		934.673	0.83586	0.76284		934.673	0.44747	0.54843
	935.432	1.36631	1.50249		935.432	0.79069	0.76969		935.432	0.45433	0.53436
	936.191	1.60545	1.48727		936.191	0.88028	0.76969		936.191	0.52658	0.54887
	936.95	1.73915	1.50549		936.95	0.87316	0.78458		936.95	0.31616	0.53368
	937.709	1.82978	1.51244		937.709	0.66251	0.77117		937.709	0.61985	0.53595
	938.468	1.37207	1.48643		938.468	0.78731	0.7679		938.468	0.78709	0.53773
	939.227	1.47709	1.44957		939.227	0.62488	0.77103		939.227	0.26952	0.53605
	939.986	1.02059	1.45825		939.986	0.65184	0.76266		939.986	0.44841	0.5267
	940.745	1.2328	1.45055		940.745	0.8455	0.74828		940.745	0.52694	0.53766
	941.504	1.44987	1.46827		941.504	0.87313	0.76271		941.504	0.81609	0.55098
	942.263	1.44948	1.4875		942.263	0.86655	0.7597		942.263	0.40838	0.54175
	943.022	1.86604	1.46656		943.022	0.6388	0.74298		943.022	0.54007	0.55499
	943.781	1.15813	1.4319		943.781	0.78086	0.73558		943.781	0.53364	0.5322
	944.54	1.26516	1.47074		944.54	0.67036	0.72966		944.54	0.72539	0.51177
	945.299	1.5543	1.47486		945.299	0.65814	0.73339		945.299	0.48063	0.52514
	946.058	1.37203	1.50986		946.058	0.62022	0.74486		946.058	0.61189	0.53672
	946.817	1.63219	1.49777		946.817	1.00711	0.74108		946.817	0.65413	0.52131
	947.576	1.89386	1.4845		947.576	0.83514	0.74789		947.576	0.38812	0.50066
	948.335	1.42501	1.46728		948.335	0.62235	0.72859		948.335	0.51472	0.51137
	949.094	1.30996	1.43602		949.094	0.5515	0.74034		949.094	0.27796	0.51666
	949.853	1.95458	1.43904		949.853	0.69844	0.73537		949.853	0.48071	0.50103
	950.612	1.53891	1.44267		950.612	0.68089	0.73222		950.612	0.47	0.47239
	951.371	1.54566	1.4223		951.371	0.8239	0.72075		951.371	0.62209	0.47223
	952.13	1.05143	1.39026		952.13	0.78875	0.72572		952.13	0.29589	0.46052
	952.889	1.25085	1.37791		952.889	0.97533	0.70297		952.889	0.50624	0.45492
	953.648	1.19103	1.35745		953.648	0.57703	0.70397		953.648	0.56912	0.45517
	954.407	1.39717	1.32844		954.407	0.81502	0.7133		954.407	0.61932	0.44896
	955.166	1.20339	1.33364		955.166	0.70643	0.74474		955.166	0.29916	0.45498
	955.925	1.3197	1.28507		955.925	0.62301	0.74298		955.925	0.29587	0.45129
	956.684	1.24871	1.25985		956.684	0.48618	0.75862		956.684	0.47822	0.46452
	957.443	0.89137	1.23572		957.443	0.69477	0.75662		957.443	0.43619	0.46259
	958.202	1.44701	1.26657		958.202	0.66586	0.74678		958.202	0.57013	0.47833
	958.961	1.587	1.26236		958.961	0.85014	0.73685		958.961	0.39199	0.47899
	959.72	0.98978	1.25624		959.72	0.76225	0.74213		959.72	0.42155	0.47028
	960.479	1.38795	1.24607		960.479	1.02316	0.72569		960.479	0.36827	0.46078
	961.238	1.22613	1.24629		961.238	0.67196	0.71876		961.238	0.42538	0.46483
	961.997	1.1606	1.23893		961.997	0.91551	0.72587		961.997	0.66834	0.48306
	962.756	1.18373	1.25091		962.756	0.79394	0.71956		962.756	0.59324	0.47544
	963.515	1.51416	1.26449		963.515	0.64109	0.71813		963.515	0.53186	0.48007
	964.274	1.1877	1.24831		964.274	0.82637	0.7059		964.274	0.51623	0.46167
	965.033	1.09914	1.21761		965.033	0.65624	0.68939		965.033	0.43841	0.46606
	965.792	1.24461	1.2289		965.792	0.5685	0.68231		965.792	0.47684	0.4627
	966.551	1.20668	1.22188		966.551	0.60244	0.64578		966.551	0.3599	0.46825
	967.31	1.20934	1.21799		967.31	0.72964	0.64363		967.31	0.56931	0.46098
	968.07	1.42838	1.217		968.07	0.39161	0.62912		968.07	0.36402	0.44826
	968.829	1.09507	1.21478		968.829	0.6732	0.63041		968.829	0.50554	0.44651
	969.588	1.20435	1.18		969.588	0.48246	0.62845		969.588	0.29417	0.44615
	970.347	1.12654	1.19772		970.347	0.60244	0.61683		970.347	0.45778	0.44103
	971.106	1.1591	1.2052		971.106	0.65607	0.61969		971.106	0.37123	0.43156
	971.865	1.28269	1.2082		971.865	0.47516	0.61293		971.865	0.45146	0.44233
	972.624	1.16776	1.19739		972.624	0.63975	0.60932		972.624	0.31629	0.44687
	973.383	1.1457	1.17982		973.383	0.69795	0.58708		973.383	0.47765	0.44418
	974.142	1.15049	1.16891		974.142	0.8133	0.59441		974.142	0.5669	0.45142
	974.901	0.99239	1.17517		974.901	0.61168	0.59249		974.901	0.52645	0.44364
	975.66	1.45353	1.16603		975.66	0.65207	0.60721		975.66	0.4395	0.45251
	976.419	1.21136	1.17614		976.419	0.69912	0.59835		976.419	0.29629	0.45257
	977.178	1.28958	1.18386		977.178	0.4671	0.6039		977.178	0.63839	0.45785
	977.937	1.04454	1.19245		977.937	0.54825	0.62681		977.937	0.4281	0.45995
	978.696	0.94584	1.18848		978.696	0.39603	0.6161		978.696	0.52893	0.4688
	979.455	1.26473	1.1848		979.455	0.5015	0.60471		979.455	0.4726	0.46308
	980.214	1.18888	1.20054		980.214	0.6444	0.61145		980.214	0.38888	0.44217
	980.973	1.06728	1.2137		980.973	0.70329	0.60683		980.973	0.42713	0.4332
	981.732	1.27817	1.17677		981.732	0.46955	0.59601		981.732	0.45876	0.4301
	982.491	1.27495	1.18873		982.491	0.73933	0.58312		982.491	0.45036	0.43324
	983.25	1.41149	1.1951		983.25	0.81883	0.61316		983.25	0.48306	0.43557
	984.009	1.10832	1.20042		984.009	0.47915	0.61695		984.009	0.44903	0.41766
	984.768	1.09044	1.21524		984.768	0.52709	0.62189		984.768	0.39189	0.40091
	985.527	1.38654	1.19896		985.527	0.91431	0.62398		985.527	0.25312	0.41486
	986.286	1.18989	1.18959		986.286	0.5425	0.62208		986.286	0.39202	0.40463
	987.045	0.89953	1.19261		987.045	0.48964	0.61126		987.045	0.39293	0.40316
	987.804	1.39077	1.18732		987.804	0.5059	0.614		987.804	0.34342	0.41943
	988.563	1.38511	1.17367		988.563	0.91759	0.58941		988.563	0.67326	0.41853
	989.322	1.12434	1.13954		989.322	0.60518	0.56519		989.322	0.15943	0.41058
	990.081	1.16816	1.14094		990.081	0.47013	0.5734		990.081	0.27782	0.40509
	990.84	1.02053	1.13294		990.84	0.53286	0.57345		990.84	0.68184	0.4046
	991.599	1.04839	1.1197		991.599	0.61578	0.5454		991.599	0.23544	0.40763
	992.358	1.11247	1.13199		992.358	0.54109	0.55078		992.358	0.40499	0.4147
	993.117	1.19892	1.15028		993.117	0.51056	0.54899		993.117	0.70278	0.4268
	993.876	1.07013	1.14195		993.876	0.37047	0.5543		993.876	0.43694	0.44309
	994.635	0.89963	1.11718		994.635	0.45555	0.51928		994.635	0.3638	0.4211
	995.394	1.1293	1.13382		995.394	0.60239	0.5164		995.394	0.36666	0.43354
	996.153	0.97034	1.11677		996.153	0.52775	0.51649		996.153	0.38449	0.43215
	996.912	1.18802	1.1206		996.912	0.49357	0.5159		996.912	0.2986	0.41065
	997.671	1.37423	1.11251		997.671	0.62317	0.51664		997.671	0.49816	0.42353
	998.43	1.17383	1.09944		998.43	0.46279	0.5221		998.43	0.57443	0.42285
	999.189	1.26581	1.08132		999.189	0.58554	0.51455		999.189	0.58764	0.40041
	999.948	1.01358	1.06989		999.948	0.39242	0.53745		999.948	0.34351	0.40451
	1000.71	1.37397	1.08082		1000.71	0.56192	0.54961		1000.71	0.34596	0.39985
	1001.47	0.91235	1.08162		1001.47	0.47153	0.53883		1001.47	0.25695	0.40079
	1002.22	1.07801	1.07555		1002.22	0.52393	0.53924		1002.22	0.35933	0.41054
	1002.98	0.92708	1.06909		1002.98	0.62693	0.54479		1002.98	0.42871	0.43589
	1003.74	0.91644	1.04423		1003.74	0.62301	0.53162		1003.74	0.39474	0.42944
	1004.5	0.92702	1.04307		1004.5	0.39722	0.54198		1004.5	0.36619	0.42519
	1005.26	0.89879	1.02169		1005.26	0.714	0.5342		1005.26	0.49841	0.42355
	1006.02	1.06353	1.01049		1006.02	0.63802	0.54415		1006.02	0.29402	0.42779
	1006.78	1.14132	0.96659		1006.78	0.44071	0.54705		1006.78	0.38067	0.43459
	1007.54	0.87925	0.97892		1007.54	0.53378	0.55963		1007.54	0.5307	0.45058
	1008.3	1.09111	1.00067		1008.3	0.57683	0.56929		1008.3	0.67891	0.45579
	1009.06	1.00134	1.01582		1009.06	0.42567	0.57183		1009.06	0.40138	0.46371
	1009.82	1.15643	1.02853		1009.82	0.61826	0.56878		1009.82	0.51076	0.46135
	1010.57	0.94517	1.02363		1010.57	0.46881	0.577		1010.57	0.56305	0.46285
	1011.33	0.84551	1.01906		1011.33	0.54161	0.5815		1011.33	0.40707	0.46334
	1012.09	0.71553	1.00133		1012.09	0.60545	0.58999		1012.09	0.44799	0.46649
	1012.85	1.09726	0.99625		1012.85	0.66027	0.60898		1012.85	0.49682	0.4596
	1013.61	1.40422	1.01023		1013.61	0.66884	0.61741		1013.61	0.43747	0.45615
	1014.37	1.15435	0.98978		1014.37	0.66505	0.61202		1014.37	0.54742	0.4423
	1015.13	1.10704	0.99904		1015.13	0.57716	0.62159		1015.13	0.35942	0.43067
	1015.89	0.85365	0.98817		1015.89	0.52052	0.60858		1015.89	0.38865	0.42573
	1016.65	0.83017	0.99195		1016.65	0.78146	0.62588		1016.65	0.50576	0.41384
	1017.41	0.79754	0.98764		1017.41	0.76544	0.61469		1017.41	0.34127	0.40171
	1018.16	1.06512	1.01748		1018.16	0.72557	0.63076		1018.16	0.27741	0.39042
	1018.92	1.08903	1.02032		1018.92	0.66015	0.63519		1018.92	0.47887	0.38671
	1019.68	0.78425	0.99219		1019.68	0.496	0.62564		1019.68	0.47122	0.39699
	1020.44	1.14031	0.96617		1020.44	0.5693	0.61761		1020.44	0.22684	0.38546
	1021.2	0.99331	0.9539		1021.2	0.42308	0.61411		1021.2	0.43668	0.38546
	1021.96	1.002	0.97607		1021.96	0.72834	0.61124		1021.96	0.38475	0.378
	1022.72	0.78075	0.98611		1022.72	0.3737	0.58181		1022.72	0.22514	0.36384
	1023.48	1.16322	1.00512		1023.48	0.84646	0.57219		1023.48	0.27854	0.38436
	1024.24	1.13976	0.98998		1024.24	0.72673	0.54697		1024.24	0.44118	0.38241
	1025	0.98232	0.96516		1025	0.52564	0.52651		1025	0.59173	0.37021
	1025.76	0.76411	0.9812		1025.76	0.54455	0.53073		1025.76	0.3745	0.3613
	1026.51	0.92302	0.97671		1026.51	0.52476	0.50768		1026.51	0.35933	0.38271
	1027.27	1.18608	0.97168		1027.27	0.47749	0.50982		1027.27	0.27684	0.38091
	1028.03	0.98086	0.9675		1028.03	0.34001	0.48283		1028.03	0.29333	0.37677
	1028.79	1.08261	0.98065		1028.79	0.62114	0.49991		1028.79	0.64909	0.38131
	1029.55	0.83802	0.95734		1029.55	0.34717	0.47833		1029.55	0.24805	0.38733
	1030.31	0.71678	0.93125		1030.31	0.35328	0.45803		1030.31	0.29589	0.39134
	1031.07	1.02488	0.91775		1031.07	0.55924	0.45261		1031.07	0.3376	0.38289
	1031.83	1.07287	0.93214		1031.83	0.22365	0.45299		1031.83	0.54798	0.37934
	1032.59	0.91789	0.92846		1032.59	0.45511	0.44993		1032.59	0.40973	0.37374
	1033.35	0.93934	0.91729		1033.35	0.32348	0.4462		1033.35	0.32262	0.39196
	1034.1	0.97802	0.91799		1034.1	0.62995	0.45805		1034.1	0.2932	0.39214
	1034.86	0.81351	0.91118		1034.86	0.52282	0.44452		1034.86	0.36893	0.36254
	1035.62	0.74838	0.89896		1035.62	0.42219	0.43956		1035.62	0.50121	0.37475
	1036.38	0.77991	0.91309		1036.38	0.44429	0.4492		1036.38	0.46508	0.37179
	1037.14	0.97987	0.88653		1037.14	0.55024	0.45892		1037.14	0.32124	0.36708
	1037.9	0.86791	0.86017		1037.9	0.47885	0.4639		1037.9	0.27528	0.35902
	1038.66	1.01844	0.87153		1038.66	0.42152	0.46026		1038.66	0.55018	0.34549
	1039.42	0.9914	0.89663		1039.42	0.51775	0.47666		1039.42	0.29594	0.34841
	1040.18	0.98046	0.8914		1040.18	0.41826	0.47202		1040.18	0.20514	0.35324
	1040.93	0.6547	0.9125		1040.93	0.27285	0.45875		1040.93	0.43121	0.36584
	1041.69	0.92882	0.92087		1041.69	0.49779	0.46526		1041.69	0.25144	0.35669
	1042.45	0.6264	0.9257		1042.45	0.70511	0.46365		1042.45	0.26703	0.36139
	1043.21	0.67757	0.92231		1043.21	0.29823	0.45819		1043.21	0.42709	0.36292
	1043.97	1.08828	0.92237		1043.97	0.40056	0.44605		1043.97	0.20669	0.36809
	1044.73	1.31581	0.89865		1044.73	0.56945	0.44412		1044.73	0.3665	0.35572
	1045.49	0.89951	0.89341		1045.49	0.56035	0.44384		1045.49	0.36569	0.33903
	1046.25	1.13004	0.8824		1046.25	0.32385	0.43781		1046.25	0.5579	0.35542
	1047.01	0.8739	0.89987		1047.01	0.51975	0.44797		1047.01	0.36399	0.3445
	1047.77	0.85237	0.90336		1047.77	0.42023	0.43117		1047.77	0.53549	0.35338
	1048.53	0.929	0.92352		1048.53	0.46832	0.40294		1048.53	0.34419	0.35361
	1049.28	0.86879	0.92502		1049.28	0.29669	0.41619		1049.28	0.35288	0.33887
	1050.04	0.66277	0.94731		1050.04	0.39266	0.42924		1050.04	0.36454	0.34961
	1050.8	0.91272	0.91438		1050.8	0.51344	0.43056		1050.8	0.0457	0.35075
	1051.56	0.81529	0.90555		1051.56	0.32792	0.42579		1051.56	0.45089	0.35238
	1052.32	0.91681	0.88587		1052.32	0.42514	0.42936		1052.32	0.26752	0.33495
	1053.08	0.98107	0.88704		1053.08	0.24588	0.42926		1053.08	0.38465	0.34479
	1053.84	0.92887	0.89138		1053.84	0.28165	0.41959		1053.84	0.27047	0.32871
	1054.6	0.70005	0.8711		1054.6	0.49691	0.44148		1054.6	0.20602	0.32291
	1055.36	1.42259	0.88238		1055.36	0.5964	0.45606		1055.36	0.36776	0.33276
	1056.12	0.82187	0.90871		1056.12	0.5892	0.46162		1056.12	0.38355	0.34159
	1056.87	0.76705	0.90337		1056.87	0.48879	0.4488		1056.87	0.39021	0.36765
	1057.63	0.83483	0.90891		1057.63	0.3774	0.45473		1057.63	0.29644	0.3656
	1058.39	0.89147	0.90055		1058.39	0.51825	0.45586		1058.39	0.51154	0.36732
	1059.15	0.91756	0.87926		1059.15	0.27517	0.47306		1059.15	0.29422	0.36845
	1059.91	0.62482	0.87883		1059.91	0.79675	0.48384		1059.91	0.2572	0.37352
	1060.67	1.03787	0.88681		1060.67	0.51537	0.47673		1060.67	0.50065	0.37597
	1061.43	1.05786	0.83467		1061.43	0.47596	0.45685		1061.43	0.49699	0.36994
	1062.19	0.83258	0.83715		1062.19	0.32119	0.43903		1062.19	0.4366	0.36845
	1062.95	0.89843	0.85135		1062.95	0.41691	0.43518		1062.95	0.42014	0.37432
	1063.71	0.79139	0.83496		1063.71	0.44205	0.44855		1063.71	0.2933	0.36928
	1064.46	0.66172	0.81522		1064.46	0.50392	0.4398		1064.46	0.40162	0.35936
	1065.22	0.92244	0.81386		1065.22	0.44329	0.45105		1065.22	0.3465	0.37801
	1065.98	0.81963	0.83389		1065.98	0.39029	0.42778		1065.98	0.24277	0.38496
	1066.74	0.64052	0.80842		1066.74	0.29828	0.43091		1066.74	0.27739	0.36792
	1067.5	0.85902	0.79488		1067.5	0.32181	0.43439		1067.5	0.36123	0.36596
	1068.26	0.98019	0.78929		1068.26	0.43106	0.43974		1068.26	0.47826	0.36301
	1069.02	0.58884	0.77412		1069.02	0.57801	0.4485		1069.02	0.22073	0.3623
	1069.78	0.5954	0.77594		1069.78	0.38702	0.45333		1069.78	0.36273	0.37324
	1070.54	0.89714	0.78394		1070.54	0.44387	0.44685		1070.54	0.57399	0.36606
	1071.3	0.92528	0.77442		1071.3	0.44773	0.45044		1071.3	0.36157	0.35515
	1072.06	0.65588	0.77356		1072.06	0.56221	0.4493		1072.06	0.24499	0.36166
	1072.81	0.85479	0.78493		1072.81	0.52826	0.44759		1072.81	0.46766	0.3692
	1073.57	0.74868	0.79016		1073.57	0.40141	0.46926		1073.57	0.39229	0.3743
	1074.33	0.67089	0.76903		1074.33	0.54825	0.4674		1074.33	0.40945	0.36681
	1075.09	0.81869	0.78753		1075.09	0.51457	0.46177		1075.09	0.45743	0.37318
	1075.85	0.78167	0.8026		1075.85	0.40665	0.45769		1075.85	0.29392	0.35668
	1076.61	0.77963	0.79689		1076.61	0.49726	0.44992		1076.61	0.18285	0.33849
	1077.37	0.80676	0.77747		1077.37	0.37314	0.44804		1077.37	0.34049	0.34456
	1078.13	0.8111	0.77684		1078.13	0.27266	0.44266		1078.13	0.39038	0.34307
	1078.89	0.9375	0.76818		1078.89	0.64684	0.43581		1078.89	0.4378	0.33935
	1079.64	0.66318	0.78392		1079.64	0.4031	0.43972		1079.64	0.36591	0.33919
	1080.4	0.86632	0.78836		1080.4	0.49353	0.44274		1080.4	0.31626	0.33614
	1081.16	0.82143	0.78967		1081.16	0.3258	0.44311		1081.16	0.11523	0.32103
	1081.92	0.81156	0.78772		1081.92	0.32737	0.44285		1081.92	0.3011	0.33037
	1082.68	0.63393	0.79827		1082.68	0.41961	0.44438		1082.68	0.45268	0.34297
	1083.44	0.6464	0.81255		1083.44	0.48138	0.45801		1083.44	0.22253	0.34336
	1084.2	0.72503	0.80241		1084.2	0.42556	0.47446		1084.2	0.41197	0.34635
	1084.96	0.98465	0.78979		1084.96	0.46001	0.46257		1084.96	0.38978	0.33929
	1085.72	0.7376	0.79584		1085.72	0.59369	0.4686		1085.72	0.36371	0.34757
	1086.48	0.8383	0.80045		1086.48	0.52002	0.46378		1086.48	0.2309	0.35183
	1087.23	0.75248	0.81307		1087.23	0.40274	0.47553		1087.23	0.434	0.36111
	1087.99	0.93775	0.80929		1087.99	0.5203	0.48803		1087.99	0.37177	0.35178
	1088.75	1.02095	0.81671		1088.75	0.57755	0.47995		1088.75	0.34632	0.33524
	1089.51	0.65912	0.81143		1089.51	0.51943	0.46431		1089.51	0.43534	0.34924
	1090.27	0.74811	0.81455		1090.27	0.46844	0.48473		1090.27	0.33178	0.35162
	1091.03	0.75391	0.80529		1091.03	0.49357	0.48557		1091.03	0.49016	0.35818
	1091.79	0.9356	0.81407		1091.79	0.4213	0.48305		1091.79	0.38019	0.35516
	1092.55	1.01064	0.8119		1092.55	0.50195	0.47819		1092.55	0.25436	0.36098
	1093.31	0.7549	0.82464		1093.31	0.51488	0.47309		1093.31	0.16114	0.35937
	1094.07	0.74514	0.80915		1094.07	0.29838	0.46995		1094.07	0.20469	0.35405
	1094.83	0.56725	0.80608		1094.83	0.24681	0.46183		1094.83	0.43242	0.34779
	1095.58	0.77185	0.81626		1095.58	0.73192	0.45961		1095.58	0.44776	0.3524
	1096.34	0.84574	0.81974		1096.34	0.47261	0.45337		1096.34	0.48821	0.34989
	1097.1	0.8693	0.81435		1097.1	0.55584	0.4474		1097.1	0.31835	0.32932
	1097.86	0.80576	0.80167		1097.86	0.44707	0.45319		1097.86	0.31817	0.32845
	1098.62	0.94355	0.77797		1098.62	0.32632	0.44626		1098.62	0.40994	0.33443
	1099.38	0.70542	0.78844		1099.38	0.47315	0.4579		1099.38	0.29185	0.35243
	1100.14	0.97493	0.78137		1100.14	0.4558	0.46955		1100.14	0.25245	0.35709
	1100.9	0.81181	0.80731		1100.9	0.48604	0.48761		1100.9	0.50455	0.34836
	1101.66	0.80029	0.8013		1101.66	0.37496	0.46387		1101.66	0.29417	0.33056
	1102.41	0.67303	0.7867		1102.41	0.40396	0.45884		1102.41	0.18162	0.31933
	1103.17	0.7455	0.77559		1103.17	0.50817	0.45114		1103.17	0.36707	0.31495
	1103.93	0.65502	0.77777		1103.93	0.39795	0.46487		1103.93	0.3441	0.31379
	1104.69	0.91198	0.75724		1104.69	0.6895	0.463		1104.69	0.43107	0.30197
	1105.45	0.6391	0.7507		1105.45	0.47311	0.45972		1105.45	0.27462	0.31182
	1106.21	0.95636	0.73769		1106.21	0.51771	0.45583		1106.21	0.30154	0.31907
	1106.97	0.68166	0.72071		1106.97	0.37589	0.45476		1106.97	0.18074	0.30805
	1107.73	0.62674	0.71298		1107.73	0.39708	0.46726		1107.73	0.31979	0.30387
	1108.49	0.70268	0.71124		1108.49	0.44033	0.4681		1108.49	0.25251	0.3145
	1109.25	0.83845	0.71307		1109.25	0.65305	0.47461		1109.25	0.30084	0.30872
	1110.01	0.63563	0.70467		1110.01	0.29836	0.48169		1110.01	0.23258	0.3074
	1110.77	0.60725	0.69086		1110.77	0.42387	0.4673		1110.77	0.43962	0.29405
	1111.52	0.7799	0.7223		1111.52	0.3975	0.45246		1111.52	0.36121	0.29574
	1112.28	0.55707	0.70467		1112.28	0.46996	0.4445		1112.28	0.33934	0.29721
	1113.04	0.68433	0.70704		1113.04	0.5624	0.43934		1113.04	0.23142	0.31562
	1113.8	0.64699	0.7223		1113.8	0.41663	0.43279		1113.8	0.34104	0.33093
	1114.56	0.77287	0.72718		1114.56	0.60578	0.43157		1114.56	0.28046	0.33463
	1115.32	0.52899	0.71809		1115.32	0.50423	0.41476		1115.32	0.32418	0.33302
	1116.08	0.70494	0.73615		1116.08	0.47357	0.43303		1116.08	0.23082	0.33267
	1116.84	1.11065	0.73355		1116.84	0.25055	0.43686		1116.84	0.30004	0.33378
	1117.6	0.69196	0.72126		1117.6	0.39834	0.42346		1117.6	0.32357	0.33117
	1118.36	0.71712	0.72786		1118.36	0.29841	0.41371		1118.36	0.45692	0.33624
	1119.11	0.85571	0.72566		1119.11	0.29891	0.41167		1119.11	0.54943	0.3501
	1119.87	0.77579	0.74034		1119.87	0.42197	0.40688		1119.87	0.30804	0.34115
	1120.63	0.7022	0.72948		1120.63	0.40088	0.40195		1120.63	0.2767	0.33945
	1121.39	0.90646	0.74613		1121.39	0.57241	0.39307		1121.39	0.22726	0.34393
	1122.15	0.56823	0.75748		1122.15	0.48134	0.38832		1122.15	0.45634	0.35147
	1122.91	0.59563	0.72814		1122.91	0.1965	0.39323		1122.91	0.32196	0.34966
	1123.67	0.65605	0.7241		1123.67	0.32376	0.39689		1123.67	0.4154	0.34653
	1124.43	0.65124	0.74054		1124.43	0.53172	0.41056		1124.43	0.43935	0.32947
	1125.19	0.86717	0.76685		1125.19	0.34484	0.42623		1125.19	0.20681	0.31267
	1125.94	0.61	0.76304		1125.94	0.53181	0.42997		1125.94	0.25493	0.31197
	1126.7	0.77872	0.78412		1126.7	0.37102	0.4282		1126.7	0.39138	0.31024
	1127.46	0.87522	0.77176		1127.46	0.40231	0.41026		1127.46	0.34392	0.31811
	1128.22	0.67065	0.76008		1128.22	0.32416	0.40925		1128.22	0.27288	0.30584
	1128.98	0.63137	0.76944		1128.98	0.45324	0.43113		1128.98	0.27656	0.31152
	1129.74	0.96363	0.78109		1129.74	0.5036	0.44263		1129.74	0.20116	0.30062
	1130.5	1.25034	0.7918		1130.5	0.53392	0.4385		1130.5	0.29738	0.28649
	1131.26	0.71862	0.79654		1131.26	0.478	0.44575		1131.26	0.29748	0.29229
	1132.02	1.01844	0.79538		1132.02	0.37433	0.44714		1132.02	0.25079	0.28784
	1132.78	0.7211	0.80527		1132.78	0.30332	0.44254		1132.78	0.34525	0.28036
	1133.54	0.39302	0.79067		1133.54	0.46625	0.44424		1133.54	0.27227	0.28098
	1134.29	0.73605	0.81707		1134.29	0.52471	0.44908		1134.29	0.40728	0.28409
	1135.05	0.83081	0.81836		1135.05	0.49626	0.46093		1135.05	0.25189	0.28883
	1135.81	0.81187	0.81347		1135.81	0.46976	0.45422		1135.81	0.22734	0.29378
	1136.57	0.93833	0.78123		1136.57	0.45352	0.44488		1136.57	0.29392	0.29397
	1137.33	0.59249	0.80972		1137.33	0.55263	0.44756		1137.33	0.18812	0.30929
	1138.09	0.92715	0.78104		1138.09	0.30208	0.44277		1138.09	0.27924	0.31736
	1138.85	0.65623	0.78591		1138.85	0.42776	0.45571		1138.85	0.3531	0.3184
	1139.61	1.06665	0.80601		1139.61	0.39676	0.46801		1139.61	0.3196	0.31379
	1140.37	0.65064	0.79735		1140.37	0.63102	0.45263		1140.37	0.3476	0.30487
	1141.12	0.89033	0.79853		1141.12	0.40292	0.4492		1141.12	0.27549	0.31417
	1141.88	0.76679	0.78697		1141.88	0.3939	0.43767		1141.88	0.30025	0.30978
	1142.64	1.14587	0.77644		1142.64	0.51812	0.43383		1142.64	0.52721	0.32098
	1143.4	0.58831	0.79043		1143.4	0.30256	0.43052		1143.4	0.3719	0.33389
	1144.16	0.79413	0.77987		1144.16	0.4974	0.43861		1144.16	0.36084	0.33801
	1144.92	0.69448	0.7736		1144.92	0.65074	0.44305		1144.92	0.20302	0.34078
	1145.68	0.60621	0.743		1145.68	0.29401	0.43598		1145.68	0.27357	0.35301
	1146.44	0.84853	0.75425		1146.44	0.4448	0.42157		1146.44	0.39142	0.35468
	1147.2	0.63844	0.7546		1147.2	0.29677	0.41752		1147.2	0.16139	0.36709
	1147.96	0.78037	0.75955		1147.96	0.396	0.42195		1147.96	0.46192	0.36676
	1148.71	0.80228	0.72924		1148.71	0.50293	0.41443		1148.71	0.38175	0.3653
	1149.47	0.76881	0.71762		1149.47	0.42349	0.41412		1149.47	0.34106	0.37513
	1150.23	0.56221	0.71035		1150.23	0.49435	0.40792		1150.23	0.3947	0.37679
	1150.99	0.60758	0.71474		1150.99	0.29073	0.39304		1150.99	0.50296	0.39772
	1151.75	0.81947	0.7266		1151.75	0.41479	0.3952		1151.75	0.37271	0.41541
	1152.51	0.89549	0.73312		1152.51	0.34215	0.38862		1152.51	0.46172	0.41979
	1153.27	0.84099	0.74158		1153.27	0.46046	0.39182		1153.27	0.29519	0.43504
	1154.03	0.69128	0.74193		1154.03	0.40534	0.39584		1154.03	0.50533	0.43791
	1154.79	0.41398	0.74637		1154.79	0.29789	0.3803		1154.79	0.51931	0.43739
	1155.55	0.68514	0.72856		1155.55	0.40436	0.37519		1155.55	0.38576	0.44752
	1156.31	0.76038	0.72563		1156.31	0.42753	0.36047		1156.31	0.51705	0.45281
	1157.06	0.78398	0.73386		1157.06	0.32644	0.35779		1157.06	0.53885	0.44783
	1157.82	0.9464	0.74365		1157.82	0.34604	0.34664		1157.82	0.45716	0.47253
	1158.58	0.7654	0.7378		1158.58	0.34484	0.33887		1158.58	0.39011	0.47204
	1159.34	0.7855	0.72299		1159.34	0.45633	0.33989		1159.34	0.50498	0.48114
	1160.1	0.86891	0.72576		1160.1	0.26974	0.32929		1160.1	0.37398	0.48727
	1160.86	0.50165	0.7535		1160.86	0.34689	0.33403		1160.86	0.49304	0.49901
	1161.62	0.51835	0.74614		1161.62	0.27357	0.32729		1161.62	0.47404	0.51341
	1162.38	0.731	0.75896		1162.38	0.25042	0.33596		1162.38	0.42824	0.52181
	1163.14	0.96634	0.75939		1163.14	0.24759	0.35053		1163.14	0.74316	0.53806
	1163.9	0.80771	0.7571		1163.9	0.22562	0.34271		1163.9	0.45448	0.53231
	1164.65	0.61888	0.74764		1164.65	0.47583	0.3466		1164.65	0.43161	0.56673
	1165.41	0.73276	0.73968		1165.41	0.24627	0.3462		1165.41	0.59731	0.59277
	1166.17	0.83012	0.72855		1166.17	0.36905	0.3582		1166.17	0.69532	0.61685
	1166.93	0.5747	0.7589		1166.93	0.30313	0.35534		1166.93	0.60179	0.64104
	1167.69	0.95268	0.77075		1167.69	0.55769	0.35356		1167.69	0.64314	0.65549
	1168.45	0.79038	0.77267		1168.45	0.54493	0.35698		1168.45	0.7825	0.68465
	1169.21	0.91204	0.75343		1169.21	0.22876	0.37413		1169.21	0.37097	0.68436
	1169.97	0.6236	0.73875		1169.97	0.40324	0.38559		1169.97	0.90643	0.69609
	1170.73	0.66613	0.75905		1170.73	0.45031	0.37727		1170.73	0.8955	0.73355
	1171.49	0.70187	0.76006		1171.49	0.44963	0.38933		1171.49	0.73521	0.75411
	1172.24	0.95687	0.75952		1172.24	0.30406	0.39481		1172.24	0.85595	0.7769
	1173	0.69612	0.76637		1173	0.24687	0.40894		1173	0.69074	0.77916
	1173.76	0.75985	0.76896		1173.76	0.30173	0.39659		1173.76	0.86564	0.79103
	1174.52	0.67781	0.74898		1174.52	0.50482	0.38979		1174.52	0.73888	0.79686
	1175.28	0.5875	0.73919		1175.28	0.39753	0.40882		1175.28	0.63035	0.83288
	1176.04	0.92327	0.76382		1176.04	0.35099	0.41159		1176.04	0.99347	0.83465
	1176.8	0.74793	0.76321		1176.8	0.42719	0.42267		1176.8	0.90573	0.83476
	1177.56	0.82209	0.77056		1177.56	0.45131	0.41278		1177.56	1.03714	0.83311
	1178.32	0.67734	0.75211		1178.32	0.51506	0.42676		1178.32	0.6358	0.83921
	1179.08	0.99155	0.75936		1179.08	0.37249	0.42044		1179.08	0.82113	0.85431
	1179.84	0.49077	0.75908		1179.84	0.4429	0.43223		1179.84	0.87001	0.85224
	1180.59	0.76509	0.7597		1180.59	0.51412	0.42357		1180.59	0.91121	0.85074
	1181.35	0.99317	0.77005		1181.35	0.4448	0.42805		1181.35	0.93304	0.86878
	1182.11	0.65693	0.7456		1182.11	0.61659	0.42971		1182.11	0.89711	0.8508
	1182.87	0.81208	0.74548		1182.87	0.30127	0.44287		1182.87	0.71041	0.83659
	1183.63	0.68012	0.73992		1183.63	0.51376	0.44304		1183.63	0.94743	0.81951
	1184.39	0.80482	0.74316		1184.39	0.15201	0.43545		1184.39	0.91732	0.83303
	1185.15	0.75577	0.7339		1185.15	0.47855	0.44241		1185.15	0.83451	0.81806
	1185.91	0.68708	0.7376		1185.91	0.37493	0.44536		1185.91	0.71649	0.83779
	1186.67	0.74273	0.73679		1186.67	0.46483	0.43622		1186.67	0.90097	0.8293
	1187.42	0.55658	0.723		1187.42	0.37586	0.44921		1187.42	0.72374	0.81711
	1188.18	0.74605	0.73354		1188.18	0.62449	0.42809		1188.18	0.69252	0.83184
	1188.94	0.73866	0.74494		1188.94	0.45397	0.43235		1188.94	0.78089	0.8254
	1189.7	0.72602	0.74402		1189.7	0.40124	0.44053		1189.7	0.83866	0.82118
	1190.46	0.85272	0.73213		1190.46	0.47681	0.44825		1190.46	0.59654	0.81249
	1191.22	0.54615	0.76517		1191.22	0.4871	0.45452		1191.22	1.16605	0.80462
	1191.98	0.75304	0.75916		1191.98	0.37703	0.45872		1191.98	0.78385	0.81666
	1192.74	0.78627	0.76509		1192.74	0.6397	0.45253		1192.74	0.75022	0.80036
	1193.5	0.81507	0.76814		1193.5	0.29981	0.46064		1193.5	1.11804	0.7998
	1194.26	0.9831	0.7668		1194.26	0.36511	0.46046		1194.26	0.61381	0.80086
	1195.02	0.66627	0.76863		1195.02	0.63653	0.45676		1195.02	0.88407	0.80999
	1195.77	0.62644	0.76516		1195.77	0.26779	0.45413		1195.77	0.78695	0.80285
	1196.53	1.25138	0.7375		1196.53	0.57261	0.44393		1196.53	0.71653	0.81562
	1197.29	0.59688	0.72576		1197.29	0.4379	0.43922		1197.29	0.89703	0.78184
	1198.05	0.83171	0.71131		1198.05	0.37197	0.44716		1198.05	0.65656	0.77999
	1198.81	0.60239	0.70449		1198.81	0.49748	0.43627		1198.81	0.7153	0.75711
	1199.57	0.72596	0.69079		1199.57	0.62191	0.45647		1199.57	0.70841	0.72043
	1200.33	0.76601	0.66783		1200.33	0.39848	0.46459		1200.33	0.91783	0.71534
	1201.09	0.67394	0.65867		1201.09	0.36168	0.46583		1201.09	0.73157	0.70725
	1201.85	0.43782	0.64633		1201.85	0.32388	0.47969		1201.85	0.78811	0.68376
	1202.61	0.37015	0.59598		1202.61	0.41637	0.48124		1202.61	0.65929	0.68576
	1203.36	0.53625	0.5918		1203.36	0.49613	0.48668		1203.36	0.75617	0.6701
	1204.12	0.68391	0.59919		1204.12	0.47638	0.50187		1204.12	0.40693	0.66566
	1204.88	0.60967	0.59213		1204.88	0.60287	0.48668		1204.88	0.56786	0.64976
	1205.64	0.63866	0.57376		1205.64	0.4869	0.47121		1205.64	0.53755	0.63527
	1206.4	0.52892	0.56381		1206.4	0.65515	0.46604		1206.4	0.76262	0.61445
	1207.16	0.44136	0.54978		1207.16	0.47562	0.47917		1207.16	0.43459	0.60557
	1207.92	0.49601	0.55815		1207.92	0.59593	0.48865		1207.92	0.74659	0.57802
	1208.68	0.53427	0.57413		1208.68	0.51948	0.4825		1208.68	0.66214	0.5633
	1209.44	0.94249	0.56597		1209.44	0.59978	0.48076		1209.44	0.58988	0.55227
	1210.2	0.49653	0.55296		1210.2	0.2696	0.47517		1210.2	0.47676	0.55549
	1210.95	0.45034	0.53127		1210.95	0.38995	0.4529		1210.95	0.49106	0.55433
	1211.71	0.61687	0.5326		1211.71	0.32091	0.45436		1211.71	0.60555	0.55393
	1212.47	0.46348	0.53054		1212.47	0.55858	0.42497		1212.47	0.59848	0.52807
	1213.23	0.56329	0.53195		1213.23	0.46613	0.40957		1213.23	0.37483	0.54096
	1213.99	0.60988	0.52832		1213.99	0.32408	0.39858		1213.99	0.43848	0.53087
	1214.75	0.41386	0.51588		1214.75	0.46996	0.38351		1214.75	0.59073	0.51539
	1215.51	0.48881	0.48505		1215.51	0.39256	0.36823		1215.51	0.45526	0.50826
	1216.27	0.28423	0.49134		1216.27	0.26888	0.37301		1216.27	0.55046	0.49897
	1217.03	0.65867	0.49783		1217.03	0.50883	0.36867		1217.03	0.53148	0.49383
	1217.79	0.49803	0.49361		1217.79	0.21427	0.37362		1217.79	0.3747	0.4719
	1218.55	0.46249	0.50069		1218.55	0.24454	0.35773		1218.55	0.62793	0.47138
	1219.3	0.4416	0.49694		1219.3	0.43111	0.35462		1219.3	0.59527	0.4688
	1220.06	0.34762	0.49054		1220.06	0.2935	0.34757		1220.06	0.42994	0.47636
	1220.82	0.48005	0.50149		1220.82	0.37047	0.34454		1220.82	0.48294	0.4587
	1221.58	0.59092	0.50357		1221.58	0.34133	0.34008		1221.58	0.33746	0.43754
	1222.34	0.5476	0.51171		1222.34	0.32491	0.3518		1222.34	0.41398	0.41877
	1223.1	0.55367	0.48728		1223.1	0.39517	0.34392		1223.1	0.27653	0.4043
	1223.86	0.56954	0.48948		1223.86	0.32015	0.34285		1223.86	0.59073	0.39453
	1224.62	0.50707	0.49843		1224.62	0.41957	0.36103		1224.62	0.33616	0.37265
	1225.38	0.51385	0.49521		1225.38	0.21822	0.35374		1225.38	0.55183	0.34053
	1226.13	0.57817	0.49615		1226.13	0.42462	0.35853		1226.13	0.32584	0.33459
	1226.89	0.51998	0.49012		1226.89	0.32569	0.36049		1226.89	0.13782	0.3352
	1227.65	0.4064	0.48555		1227.65	0.44464	0.35953		1227.65	0.269	0.33355
	1228.41	0.29216	0.47848		1228.41	0.39063	0.3561		1228.41	0.31441	0.32257
	1229.17	0.53111	0.46751		1229.17	0.19821	0.34789		1229.17	0.22807	0.32548
	1229.93	0.59664	0.4522		1229.93	0.51721	0.34628		1229.93	0.2997	0.30308
	1230.69	0.39338	0.43652		1230.69	0.32178	0.33307		1230.69	0.11355	0.29415
	1231.45	0.36175	0.43713		1231.45	0.36542	0.34112		1231.45	0.34083	0.27776
	1232.21	0.38949	0.42602		1232.21	0.39982	0.3379		1232.21	0.49201	0.27451
	1232.97	0.52248	0.4186		1232.97	0.32687	0.33289		1232.97	0.31284	0.27602
	1233.72	0.44148	0.41764		1233.72	0.2735	0.31508		1233.72	0.24927	0.2791
	1234.48	0.38912	0.43263		1234.48	0.27196	0.32074		1234.48	0.32012	0.27642
	1235.24	0.33999	0.42196		1235.24	0.29609	0.32921		1235.24	0.2548	0.27047
	1236	0.27178	0.40678		1236	0.22141	0.30959		1236	0.20212	0.26932
	1236.76	0.52311	0.41297		1236.76	0.33902	0.31501		1236.76	0.30607	0.28801
	1237.52	0.41149	0.41126		1237.52	0.37623	0.30718		1237.52	0.2771	0.28938
	1238.28	0.4086	0.41156		1238.28	0.25064	0.30179		1238.28	0.16039	0.27212
	1239.04	0.39207	0.40483		1239.04	0.17748	0.3081		1239.04	0.31525	0.26678
	1239.8	0.51702	0.40346		1239.8	0.47546	0.31461		1239.8	0.2742	0.26544
	1240.56	0.37103	0.40188		1240.56	0.3252	0.30993		1240.56	0.13881	0.26245
	1241.32	0.36889	0.40049		1241.32	0.22293	0.31144		1241.32	0.28238	0.25147
	1242.07	0.48619	0.40891		1242.07	0.40317	0.32524		1242.07	0.39388	0.25193
	1242.83	0.3362	0.40129		1242.83	0.24791	0.31262		1242.83	0.36141	0.25622
	1243.59	0.394	0.39644		1243.59	0.31907	0.30994		1243.59	0.23311	0.2529
	1244.35	0.42149	0.38864		1244.35	0.42145	0.30968		1244.35	0.23282	0.25578
	1245.11	0.42096	0.38722		1245.11	0.37115	0.31766		1245.11	0.2292	0.25045
	1245.87	0.36537	0.37686		1245.87	0.20178	0.30756		1245.87	0.27523	0.25327
	1246.63	0.31911	0.38076		1246.63	0.31879	0.30585		1246.63	0.09005	0.25935
	1247.39	0.39809	0.37238		1247.39	0.42837	0.30261		1247.39	0.2091	0.25913
	1248.15	0.40882	0.36276		1248.15	0.14969	0.2943		1248.15	0.37036	0.24339
	1248.9	0.33881	0.36291		1248.9	0.33605	0.29463		1248.9	0.22728	0.22849
	1249.66	0.29154	0.34643		1249.66	0.24674	0.29347		1249.66	0.20367	0.22829
	1250.42	0.37079	0.34919		1250.42	0.29716	0.29553		1250.42	0.23517	0.2385
	1251.18	0.36158	0.32921		1251.18	0.32402	0.28523		1251.18	0.31656	0.23683
	1251.94	0.42952	0.32654		1251.94	0.29941	0.29198		1251.94	0.23001	0.23966
	1252.7	0.24318	0.32136		1252.7	0.17433	0.28503		1252.7	0.27907	0.24291
	1253.46	0.34198	0.31954		1253.46	0.27859	0.27135		1253.46	0.15781	0.24426
	1254.22	0.33846	0.3125		1254.22	0.25277	0.27823		1254.22	0.1379	0.22582
	1254.98	0.1468	0.3029		1254.98	0.30168	0.27748		1254.98	0.23015	0.21525
	1255.74	0.46287	0.29659		1255.74	0.45247	0.27273		1255.74	0.38592	0.2171
	1256.5	0.12118	0.29616		1256.5	0.21666	0.27123		1256.5	0.20417	0.21649
	1257.26	0.32543	0.30072		1257.26	0.30292	0.26788		1257.26	0.31773	0.2015
	1258.01	0.24131	0.28815		1258.01	0.21456	0.26271		1258.01	0.13868	0.20777
	1258.77	0.37082	0.29351		1258.77	0.22314	0.26476		1258.77	0.22946	0.1968
	1259.53	0.30326	0.29035		1259.53	0.25302	0.26593		1259.53	0.09376	0.20326
	1260.29	0.19475	0.28123		1260.29	0.32476	0.26635		1260.29	0.0687	0.20336
	1261.05	0.19693	0.28298		1261.05	0.17543	0.26958		1261.05	0.23148	0.19864
	1261.81	0.36435	0.27542		1261.81	0.27468	0.25256		1261.81	0.22598	0.18209
	1262.57	0.4299	0.27891		1262.57	0.27381	0.24639		1262.57	0.09167	0.18386
	1263.33	0.24102	0.2738		1263.33	0.22182	0.24115		1263.33	0.3241	0.17046
	1264.09	0.32356	0.28234		1264.09	0.20511	0.24025		1264.09	0.11447	0.17324
	1264.85	0.29454	0.2658		1264.85	0.2962	0.23885		1264.85	0.2548	0.16263
	1265.6	0.20166	0.25371		1265.6	0.25907	0.23513		1265.6	0.13942	0.16405
	1266.36	0.17311	0.25687		1266.36	0.35012	0.22175		1266.36	0.15927	0.16735
	1267.12	0.34945	0.2587		1267.12	0.19705	0.22832		1267.12	0.1376	0.16759
	1267.88	0.17354	0.25207		1267.88	0.12422	0.21999		1267.88	0.23078	0.15717
	1268.64	0.24884	0.24603		1268.64	0.2242	0.21331		1268.64	0.11677	0.16031
	1269.4	0.36938	0.24343		1269.4	0.20112	0.20856		1269.4	0.1804	0.14641
	1270.16	0.12274	0.23958		1270.16	0.20218	0.20977		1270.16	0.07026	0.14778
	1270.92	0.12184	0.22969		1270.92	0.19717	0.19994		1270.92	0.115	0.13982
	1271.68	0.24215	0.231		1271.68	0.12404	0.19736		1271.68	0.11833	0.13515
	1272.43	0.22437	0.23894		1272.43	0.27398	0.18543		1272.43	0.23496	0.13668
	1273.19	0.26492	0.22217		1273.19	0.14971	0.18713		1273.19	0.06967	0.14141
	1273.95	0.33925	0.23156		1273.95	0.17368	0.18863		1273.95	0.13884	0.13977
	1274.71	0.20215	0.22936		1274.71	0.15058	0.18189		1274.71	0.11552	0.14112
	1275.47	0.26577	0.21122		1275.47	0.2233	0.19643		1275.47	0.13514	0.13513
	1276.23	0.14619	0.21643		1276.23	0.14876	0.20288		1276.23	0.13528	0.13972
	1276.99	0.22129	0.22336		1276.99	0.2203	0.20783		1276.99	0.06938	0.14124
	1277.75	0.29216	0.2121		1277.75	0.17115	0.21794		1277.75	0.18219	0.14687
	1278.51	0.0979	0.21178		1278.51	0.22263	0.21118		1278.51	0.20856	0.14486
	1279.27	0.31439	0.20074		1279.27	0.14669	0.21436		1279.27	0.20625	0.15373
	1280.03	0.21588	0.19623		1280.03	0.12303	0.2125		1280.03	0.13701	0.15806
	1280.78	0.09726	0.19566		1280.78	0.41924	0.21249		1280.78	0.0906	0.161
	1281.54	0.201	0.19576		1281.54	0.29896	0.22411		1281.54	0.13903	0.15805
	1282.3	0.22576	0.20074		1282.3	0.27146	0.22897		1282.3	0.13789	0.15976
	1283.06	0.07322	0.2036		1283.06	0.27563	0.23225		1283.06	0.20277	0.16594
	1283.82	0.2196	0.19382		1283.82	0.17254	0.23734		1283.82	0.20474	0.16006
	1284.58	0.09932	0.20692		1284.58	0.1975	0.23724		1284.58	0.20278	0.15558
	1285.34	0.27157	0.20258		1285.34	0.14572	0.23915		1285.34	0.20371	0.14958
	1286.1	0.19358	0.20135		1286.1	0.1505	0.24263		1286.1	0.1597	0.14828
	1286.86	0.26732	0.21129		1286.86	0.39757	0.22466		1286.86	0.09084	0.15937
	1287.62	0.22092	0.20748		1287.62	0.22166	0.21304		1287.62	0.16099	0.15622
	1288.37	0.26406	0.22003		1288.37	0.26953	0.21175		1288.37	0.16202	0.15321
	1289.13	0.14549	0.22668		1289.13	0.2475	0.2051		1289.13	0.09402	0.14722
	1289.89	0.29442	0.225		1289.89	0.22105	0.20032		1289.89	0.1413	0.14264
	1290.65	0.24922	0.22998		1290.65	0.17535	0.20049		1290.65	0.11635	0.13669
	1291.41	0.19745	0.22175		1291.41	0.17526	0.20098		1291.41	0.11753	0.13082
	1292.17	0.24646	0.22841		1292.17	0.14967	0.19939		1292.17	0.25689	0.13075
	1292.93	0.14385	0.2154		1292.93	0.12473	0.17943		1292.93	0.09174	0.14172
	1293.69	0.41398	0.20725		1293.69	0.25211	0.17274		1293.69	0.09279	0.13563
	1294.45	0.173	0.19934		1294.45	0.17576	0.16324		1294.45	0.11283	0.13999
	1295.2	0.19441	0.19622		1295.2	0.10086	0.15486		1295.2	0.13615	0.14466
	1295.96	0.17402	0.18807		1295.96	0.20005	0.16164		1295.96	0.11355	0.1445
	1296.72	0.14802	0.18119		1296.72	0.15314	0.16868		1296.72	0.11553	0.14594
	1297.48	0.29353	0.17944		1297.48	0.12658	0.16374		1297.48	0.15868	0.15055
	1298.24	0.07213	0.17442		1298.24	0.09817	0.1621		1298.24	0.25551	0.13805
	1299	0.09872	0.17303		1299	0.1213	0.17734		1299	0.06965	0.13193
	1299.76	0.14539	0.1633		1299.76	0.12702	0.17557		1299.76	0.22728	0.13185
	1300.52	0.09863	0.16178		1300.52	0.12188	0.17538		1300.52	0.16416	0.12884
	1301.28	0.17228	0.16521		1301.28	0.32271	0.18055		1301.28	0.1389	0.12748
	1302.04	0.14592	0.16507		1302.04	0.28091	0.17551		1302.04	0.13799	0.12617
	1302.8	0.17124	0.16335		1302.8	0.1012	0.17706		1302.8	0.18658	0.12151
	1303.56	0.17121	0.15698		1303.56	0.12503	0.17831		1303.56	0.06943	0.11851
	1304.31	0.12304	0.16629		1304.31	0.35334	0.18502		1304.31	0	0.10148
	1305.07	0.26794	0.17284		1305.07	0.22566	0.18362		1305.07	0.09146	0.09995
	1305.83	0.15024	0.17619		1305.83	0.17289	0.18345		1305.83	0.06779	0.09521
	1306.59	0.24579	0.17938		1306.59	0.17833	0.18843		1306.59	0.11577	0.09503
	1307.35	0.17198	0.17914		1307.35	0.12449	0.17681		1307.35	0.09383	0.09024
	1308.11	0.12222	0.17758		1308.11	0.17643	0.16968		1308.11	0.04565	0.09932
	1308.87	0.19799	0.18079		1308.87	0.14534	0.16961		1308.87	0.11373	0.09292
	1309.63	0.2118	0.18104		1309.63	0.19884	0.17622		1309.63	0	0.09602
	1310.39	0.19691	0.18419		1310.39	0.10023	0.1629		1310.39	0.04676	0.10702
	1311.14	0.19567	0.18117		1311.14	0.12444	0.16143		1311.14	0.15612	0.10554
	1311.9	0.14646	0.18119		1311.9	0.19667	0.1582		1311.9	0.16138	0.10412
	1312.66	0.16875	0.17323		1312.66	0.14829	0.15282		1312.66	0.06713	0.10407
	1313.42	0.12242	0.16503		1313.42	0.17398	0.15785		1313.42	0.27418	0.11166
	1314.18	0.21937	0.16346		1314.18	0.10018	0.15274		1314.18	0.09052	0.11632
	1314.94	0.175	0.16839		1314.94	0.22412	0.14964		1314.94	0.11606	0.11634
	1315.7	0.17037	0.16083		1315.7	0.15364	0.14304		1315.7	0.16491	0.12087
	1316.46	0.22251	0.16061		1316.46	0.20353	0.14664		1316.46	0.06937	0.12077
	1317.22	0.15067	0.1542		1317.22	0.1245	0.14827		1317.22	0.04645	0.11036
	1317.98	0.1264	0.15919		1317.98	0.09763	0.14839		1317.98	0.11499	0.1057
	1318.73	0.04891	0.15945		1318.73	0.19996	0.14505		1318.73	0.20761	0.11048
	1319.49	0.09872	0.16472		1319.49	0.09973	0.14642		1319.49	0.11564	0.0922
	1320.25	0.2719	0.15973		1320.25	0.09892	0.1496		1320.25	0.11404	0.08616
	1321.01	0.09836	0.15641		1321.01	0.09979	0.13793		1321.01	0.06797	0.08311
	1321.77	0.19358	0.15956		1321.77	0.15421	0.13616		1321.77	0.04514	0.08125
	1322.53	0.09965	0.15283		1322.53	0.14888	0.14752		1322.53	0	0.08418
	1323.29	0.2212	0.15122		1323.29	0.19843	0.15238		1323.29	0.09147	0.0873
	1324.05	0.1727	0.15107		1324.05	0.09829	0.14927		1324.05	0.13879	0.08271
	1324.81	0.20146	0.16263		1324.81	0.19442	0.14754		1324.81	0	0.07655
	1325.57	0.14458	0.16415		1325.57	0.14788	0.14919		1325.57	0	0.07196
	1326.33	0.12514	0.159		1326.33	0.04919	0.15417		1326.33	0.07026	0.06435
	1327.08	0.21761	0.16376		1327.08	0.1271	0.16071		1327.08	0.13697	0.07063
	1327.84	0.12164	0.16064		1327.84	0.37384	0.15713		1327.84	0.11339	0.07067
	1328.6	0.12641	0.1707		1328.6	0.1975	0.15725		1328.6	0.09325	0.07371
	1329.36	0.12421	0.16732		1329.36	0.05097	0.15428		1329.36	0.0462	0.06916
	1330.12	0.22229	0.16882		1330.12	0.174	0.15277		1330.12	0.11517	0.06768
	1330.88	0.12157	0.17281		1330.88	0.12446	0.14823		1330.88	0.04669	0.07079
	1331.64	0.19459	0.17782		1331.64	0.17361	0.14677		1331.64	0	0.0754
	1332.4	0.16975	0.18263		1332.4	0.19793	0.15026		1332.4	0.16212	0.0785
	1333.16	0.14677	0.17643		1333.16	0.1005	0.14838		1333.16	0.04574	0.07693
	1333.91	0.25063	0.17813		1333.91	0.1506	0.12848		1333.91	0.04567	0.07395
	1334.67	0.17038	0.1746		1334.67	0.15397	0.1316		1334.67	0.02312	0.07239
	1335.43	0.19523	0.17128		1335.43	0.07561	0.13483		1335.43	0.11665	0.07858
	1336.19	0.26133	0.16605		1336.19	0.12623	0.13638		1336.19	0.04656	0.07716
	1336.95	0.21981	0.17439		1336.95	0.12607	0.13148		1336.95	0.06914	0.07717
	1337.71	0.19727	0.16952		1337.71	0.10157	0.12989		1337.71	0.11682	0.08027
	1338.47	0.12455	0.17109		1338.47	0.09891	0.12343		1338.47	0.11335	0.07098
	1339.23	0.14712	0.17099		1339.23	0.07533	0.12676		1339.23	0.06883	0.07872
	1339.99	0.07346	0.16226		1339.99	0.24423	0.13		1339.99	0.06977	0.0788
	1340.75	0.0744	0.15749		1340.75	0.0994	0.12813		1340.75	0.1391	0.08836
	1341.51	0.14388	0.15107		1341.51	0.1972	0.13159		1341.51	0.09381	0.08524
	1342.26	0.24663	0.14507		1342.26	0.05099	0.13152		1342.26	0.04684	0.08823
	1343.02	0.12167	0.1402		1343.02	0.14985	0.12817		1343.02	0.0465	0.08825
	1343.78	0.19317	0.13198		1343.78	0.10104	0.13788		1343.78	0.02285	0.08502
	1344.54	0.14532	0.13172		1344.54	0.15034	0.13962		1344.54	0.16181	0.08212
	1345.3	0.11962	0.1299		1345.3	0.19931	0.13956		1345.3	0.04688	0.08842
	1346.06	0.09889	0.13323		1346.06	0.12588	0.13838		1346.06	0.16644	0.10055
	1346.82	0.09897	0.13316		1346.82	0.12751	0.14003		1346.82	0.06988	0.09593
	1347.58	0.17133	0.13176		1347.58	0.12518	0.13509		1347.58	0.0915	0.09726
	1348.34	0.14666	0.11864		1348.34	0.07578	0.14324		1348.34	0.06941	0.1019
	1349.1	0.07408	0.11882		1349.1	0.2473	0.14304		1349.1	0.06831	0.10189
	1349.86	0.12058	0.11093		1349.86	0.12496	0.14798		1349.86	0.06982	0.105
	1350.61	0.1199	0.11094		1350.61	0.07435	0.14636		1350.61	0.16333	0.10357
	1351.37	0.12339	0.1112		1351.37	0.22662	0.13809		1351.37	0.25176	0.10818
	1352.13	0.07335	0.11107		1352.13	0.1242	0.13974		1352.13	0.06975	0.10171
	1352.89	0.12288	0.11411		1352.89	0.12297	0.14472		1352.89	0.11388	0.09861
	1353.65	0.04978	0.10429		1353.65	0.17328	0.14145		1353.65	0.11631	0.09858
	1354.41	0.12441	0.10414		1354.41	0.14683	0.14481		1354.41	0.04639	0.09853
	1355.17	0.07475	0.11251		1355.17	0.1752	0.13338		1355.17	0.06947	0.09549
	1355.93	0.14549	0.12574		1355.93	0.12602	0.13009		1355.93	0.14036	0.09537
	1356.69	0.12353	0.13261		1356.69	0.07533	0.13996		1356.69	0.11612	0.09211
	1357.44	0.09695	0.13729		1357.44	0.15061	0.13161		1357.44	0.0694	0.07988
	1358.2	0.14463	0.13734		1358.2	0.20222	0.13504		1358.2	0.0234	0.07832
	1358.96	0.02396	0.13745		1358.96	0.07607	0.13532		1358.96	0.091	0.07072
	1359.72	0.14446	0.14546		1359.72	0.12614	0.13342		1359.72	0.06861	0.06297
	1360.48	0.19959	0.14357		1360.48	0.07594	0.13552		1360.48	0.02271	0.06593
	1361.24	0.31907	0.14185		1361.24	0.07555	0.13371		1361.24	0.06811	0.06588
	1362	0.22296	0.13874		1362	0.22248	0.13367		1362	0.11441	0.06113
	1362.76	0.19356	0.14355		1362.76	0.10136	0.13861		1362.76	0.06821	0.05649
	1363.52	0.07407	0.142		1363.52	0.17566	0.13189		1363.52	0.04634	0.05646
	1364.28	0.12461	0.14225		1364.28	0.12718	0.12686		1364.28	0	0.06113
	1365.04	0.16992	0.14712		1365.04	0.14465	0.12682		1365.04	0	0.05986
	1365.79	0.096	0.15037		1365.79	0.17842	0.12174		1365.79	0.0908	0.05843
	1366.55	0.04896	0.14847		1366.55	0.14807	0.12159		1366.55	0.06875	0.05994
	1367.31	0.0988	0.14027		1367.31	0.1253	0.12307		1367.31	0.06914	0.05997
	1368.07	0.19577	0.13371		1368.07	0.14952	0.1214		1368.07	0.04639	0.05861
	1368.83	0.07358	0.13223		1368.83	0.04975	0.12475		1368.83	0.06905	0.0647
	1369.59	0.14847	0.13695		1369.59	0.12683	0.11804		1369.59	0.09343	0.0678
	1370.35	0.09698	0.13354		1370.35	0.0754	0.11289		1370.35	0.07193	0.07084
	1371.11	0.19318	0.13654		1371.11	0.04993	0.10651		1371.11	0.04712	0.07551
	1371.87	0.17119	0.13014		1371.87	0.07368	0.09956		1371.87	0.04544	0.07703
	1372.62	0.19602	0.1335		1372.62	0.09778	0.09294		1372.62	0.06856	0.07551
	1373.38	0.12456	0.13008		1373.38	0.19753	0.08963		1373.38	0.09392	0.07552
	1374.14	0.17131	0.12342		1374.14	0.15157	0.08297		1374.14	0.15957	0.07396
	1374.9	0.14483	0.12829		1374.9	0.07494	0.08294		1374.9	0.09285	0.07858
	1375.66	0.07356	0.13276		1375.66	0.05004	0.08095		1375.66	0.04566	0.08153
	1376.42	0.21488	0.1362		1376.42	0.04896	0.08237		1376.42	0.07004	0.08131
	1377.18	0	0.13774		1377.18	0.07409	0.08548		1377.18	0.11356	0.07969
	1377.94	0.09935	0.13915		1377.94	0.04882	0.08731		1377.94	0.046	0.08132
	1378.7	0.04752	0.1341		1378.7	0.07563	0.08747		1378.7	0.0693	0.08278
	1379.46	0.09589	0.12902		1379.46	0.04967	0.07923		1379.46	0.02303	0.08409
	1380.21	0.14665	0.12587		1380.21	0.04917	0.07244		1380.21	0.13835	0.07495
	1380.97	0.21547	0.12843		1380.97	0.09706	0.07067		1380.97	0.13764	0.07486
	1381.73	0.14858	0.13225		1381.73	0.09664	0.07408		1381.73	0.06868	0.07182
	1382.49	0.21627	0.14532		1382.49	0.09667	0.0741		1382.49	0.02278	0.0748
	1383.25	0.19244	0.15219		1383.25	0.10102	0.07563		1383.25	0.06986	0.07026
	1384.01	0.12015	0.14026		1384.01	0.10023	0.07735		1384.01	0.0905	0.07174
	1384.77	0.04838	0.09753		1384.77	0.0739	0.07729		1384.77	0.11346	0.07473
	1385.53	0.12405	0.12405		1385.53	0.04976	0.08049		1385.53	0.02257	0.07628
	1378.62	0.17014	0.15107		1386.29	0.04844	0.08206		1386.29	0.09153	0.06859
	1379.38	0.12983	0.14755		1387.05	0.1011	0.08059		1387.05	0	0.06571
	1380.13	0.12174	0.14022		1387.81	0.04937	0.08053		1387.81	0.11474	0.06424
	1380.89	0.15837	0.13855		1388.56	0.09703	0.07914		1388.56	0.04544	0.06585
	1381.65	0.07433	0.14164		1389.32	0.07449	0.07907		1389.32	0.06826	0.07314
	1382.41	0.18646	0.14452		1390.08	0.07481	0.08071		1390.08	0.11408	0.0671
	1383.17	0.15564	0.14612		1390.84	0.09759	0.08734		1390.84	0.04632	0.06267
	1383.93	0.15271	0.14245		1391.6	0.07279	0.09575		1391.6	0.02302	0.06728
	1384.69	0.13897	0.14145		1392.36	0.07503	0.09917		1392.36	0.09443	0.06589
	1385.45	0.14828	0.14028		1393.12	0.09578	0.10071		1393.12	0.04663	0.07048
	1386.21	0.10332	0.14133		1393.88	0.0758	0.10416		1393.88	0.04694	0.069
	1386.97	0.17928	0.14512		1394.64	0.0999	0.10271		1394.64	0.17915	0.0691
	1387.73	0.18071	0.1488		1395.4	0.12489	0.10909		1395.4	0	0.07224
	1388.48	0.12914	0.1423		1396.15	0.17331	0.10914		1396.15	0.04696	0.0676
	1389.24	0.10788	0.13998		1396.91	0.17599	0.10593		1396.91	0.0917	0.06908
	1390	0.15502	0.13843		1397.67	0.09974	0.10771		1397.67	0.07064	0.07214
	1390.76	0.11234	0.13672		1398.43	0.1241	0.11108		1398.43	0.06884	0.06891
	1391.52	0.13752	0.13551		1399.19	0.1011	0.10798		1399.19	0.09256	0.07347
	1392.28	0.21524	0.1378		1399.95	0.07533	0.10623		1399.95	0.04696	0.07658
	1393.04	0.12944	0.13402		1400.71	0.17027	0.10618		1400.71	0.11535	0.07102
	1393.8	0.08903	0.13031		1401.47	0.07551	0.09951		1401.47	0.04449	0.08042
	1394.56	0.12075	0.13061		1402.23	0.04948	0.09453		1402.23	0.06846	0.07729
	1395.32	0.12953	0.13539		1402.99	0.09939	0.08775		1402.99	0.06905	0.07273
	1396.08	0.11333	0.13277		1403.74	0.12566	0.08787		1403.74	0.0459	0.06802
	1396.83	0.13011	0.13641		1404.5	0.04923	0.0845		1404.5	0.11509	0.06963
	1397.59	0.13761	0.14032		1405.26	0.04961	0.08604		1405.26	0.09359	0.06814
	1398.35	0.12268	0.13447		1406.02	0.09903	0.08926		1406.02	0.09564	0.06501
	1399.11	0.125	0.13309		1406.78	0.02494	0.08282		1406.78	0.141	0.05882
	1399.87	0.13374	0.13964		1407.54	0.09852	0.07779		1407.54	0	0.05891
	1400.63	0.17956	0.13818		1408.3	0.07434	0.07613		1408.3	0.02336	0.05739
	1401.39	0.1157	0.13566		1409.06	0.10155	0.08432		1409.06	0	0.05319
	1402.15	0.16696	0.13834		1409.82	0.07355	0.08408		1409.82	0.09296	0.04398
	1402.91	0.19613	0.13445		1410.58	0.12426	0.08922		1410.58	0.07028	0.03641
	1403.66	0.12753	0.13334		1411.34	0.12358	0.09583		1411.34	0	0.04629
	1404.42	0.1087	0.13175		1412.09	0.07366	0.09603		1412.09	0.02246	0.02275
	1405.18	0.18725	0.13038		1412.85	0	0.10281		1412.85	0.04577	0.04577
	1405.94	0.09883	0.13138		1413.61	0.0246	0.10276
	1406.7	0.09177	0.12855		1414.37	0.2222	0.11098
	1407.46	0.15356	0.13001		1415.13	0.12214	0.1175
	1408.22	0.0717	0.12751		1415.89	0.12636	0.12036
	1408.98	0.12103	0.12193		1416.65	0.14871	0.12431
	1409.74	0.09876	0.11997		1417.41	0.1021	0.1492
	1410.5	0.10447	0.11876		1418.17	0.1266	0.14264
	1411.26	0.14882	0.11114		1418.92	0.09773	0.14468
	1412.01	0.13708	0.11389		1419.68	0.19764	0.1649
	1412.77	0.13764	0.11479		1420.44	0.19934	0.19934
	1413.53	0.12933	0.11165
	1414.29	0.11255	0.11796
	1415.05	0.09812	0.11844
	1415.81	0.09051	0.12122
	1416.57	0.07293	0.11648
	1417.33	0.14015	0.11372
	1418.09	0.10523	0.11006
	1418.85	0.10643	0.10746
	1419.61	0.16636	0.10425
	1420.36	0.12828	0.10552
	1421.12	0.14044	0.10768
	1421.88	0.03329	0.10757
	1422.64	0.10753	0.10437
	1423.4	0.08213	0.10136
	1424.16	0.09863	0.10089
	1424.92	0.08115	0.10088
	1425.68	0.13163	0.09634
	1426.44	0.13054	0.09286
	1427.19	0.08889	0.08687
	1427.95	0.02487	0.09564
	1428.71	0.09502	0.09289
	1429.47	0.09815	0.09504
	1430.23	0.10633	0.09605
	1430.99	0.09822	0.09928
	1431.75	0.07601	0.10064
	1432.51	0.05069	0.10255
	1433.27	0.16481	0.10258
	1434.03	0.06626	0.10637
	1434.79	0.11434	0.10169
	1435.54	0.11382	0.10232
	1436.3	0.12964	0.10074
	1437.06	0.15193	0.09969
	1437.82	0.1593	0.10538
	1438.58	0.08932	0.1059
	1439.34	0.08176	0.10307
	1440.1	0.02473	0.10518
	1440.86	0.10768	0.10686
	1441.62	0.08252	0.10687
	1442.38	0.08256	0.10671
	1443.13	0.16138	0.10194
	1443.89	0.05848	0.09513
	1444.65	0.12237	0.09293
	1445.41	0.09789	0.09512
	1446.17	0.13951	0.0995
	1446.93	0.11391	0.09663
	1447.69	0.12728	0.09712
	1448.45	0.08046	0.09936
	1449.21	0.05702	0.10004
	1449.97	0.05641	0.10052
	1450.72	0.11453	0.09938
	1451.48	0.09052	0.09671
	1452.24	0.06466	0.09672
	1453	0.0898	0.09459
	1453.76	0.11616	0.0944
	1454.52	0.17163	0.09938
	1455.28	0.06559	0.09996
	1456.04	0.10526	0.10313
	1456.8	0.05791	0.10084
	1457.56	0.13958	0.10405
	1458.32	0.0821	0.10533
	1459.08	0.12436	0.10311
	1459.83	0.15521	0.10016
	1460.59	0.06569	0.09631
	1461.35	0.10397	0.10329
	1462.11	0.08023	0.10165
	1462.87	0.13858	0.10524
	1463.63	0.08381	0.10231
	1464.39	0.0565	0.10116
	1465.15	0.07204	0.09508
	1465.91	0.1138	0.09067
	1466.66	0.17036	0.09281
	1467.42	0.08059	0.09241
	1468.18	0.11174	0.09672
	1468.94	0.09572	0.09662
	1469.7	0.06488	0.09323
	1470.46	0.03314	0.09594
	1471.22	0.08894	0.09609
	1471.98	0.09784	0.09565
	1472.74	0.09793	0.09029
	1473.5	0.14489	0.0925
	1474.25	0.13718	0.09381
	1475.01	0.03295	0.09308
	1475.77	0.09706	0.09317
	1476.53	0.07426	0.10024
	1477.29	0.1073	0.10609
	1478.05	0.08989	0.10735
	1478.81	0.11372	0.10123
	1479.57	0.13142	0.10928
	1480.33	0.08479	0.11457
	1481.09	0.06625	0.11967
[truncated: 2 more rows]

## Sheet: Figure 3a
Figure 3a
		S-number	Errorbar(S-number)
	Baseline	59298.6	3628.39

## Sheet: Figure 3b
Figure 3b
		S-number	Errorbar(S-number)
	50 µgIr cm-2	57661	6771.67
	100 µgIr cm-2	64827.6	6269.73
	250 µgIr cm-2	45655.3	7209.41

## Sheet: Figure 3c
Figure 3c
		S-number	Errorbar(S-number)
	66 µl min-1	60673.5	8403.24
	370 µl min-1	69346.9	2605.25
	740 µl min-1	61773.6	6119.1

## Sheet: Figure 3d
Figure 3d
		S-number	Errorbar(S-number)
	1 µgIr l-1	70155.5	31436.7

## Sheet: Figure 3e
Figure 3e
		S-number	Errorbar(S-number)
	Nafion 5%	8302.84	535.305
	Nafion 50%	40421.4	4404.41

## Sheet: Figure 3f
Figure 3f
		S-number	Errorbar(S-number)
	pH 1.5	71215.2	16404.8
	pH 2	120973	18967.6
	pH 3	180090	29803.3

[truncated: 4 more sheets: Figure 4c, Figure 5a, Figure 5b, Figure 6]
